# Supplementary material for: Whole-genome sequencing reveals selection signatures associated with important traits in six goat breeds
Source: Sci Rep. 2018 Jul 10;8:10405. doi: 10.1038/s41598-018-28719-w (PMC6039503; doi:10.1038/s41598-018-28719-w)
Supplement: Supplementary file 2 — Dataset S1 [file 41598_2018_28719_MOESM2_ESM.xlsx]

## Sheet: Boer
Chr	Starting position	Ending position	BEvsMG	BEvsJT	BEvsNJ	BEvsTG	BEvsTC	Mean FST	ZFST
1	30025001	30125000	0.378478	0.265842	0.361208	0.359132	0.220759	0.317084	5.15619
1	30375001	30475000	0.356217	0.369528	0.286618	0.40151	0.320843	0.346943	5.95011
1	30400001	30500000	0.350019	0.377496	0.259756	0.397799	0.32856	0.342726	5.83798
1	30725001	30825000	0.426378	0.362032	0.455595	0.332535	0.331211	0.38155	6.87026
1	30750001	30850000	0.415395	0.36199	0.44507	0.349046	0.355307	0.385362	6.9716
1	30775001	30875000	0.4086	0.349306	0.424392	0.361362	0.381555	0.385043	6.96313
1	30825001	30925000	0.372757	0.389768	0.384354	0.341872	0.430854	0.383921	6.93329
1	30850001	30950000	0.35159	0.362285	0.405701	0.351316	0.403706	0.37492	6.69396
1	30875001	30975000	0.362157	0.370506	0.4057	0.362887	0.378862	0.376022	6.72328
1	30900001	31000000	0.348721	0.347502	0.422763	0.371535	0.38683	0.37547	6.70859
1	32625001	32725000	0.25647	0.277212	0.260679	0.404411	0.380848	0.315924	5.12535
1	32650001	32750000	0.283992	0.287874	0.324431	0.445672	0.383665	0.345127	5.90181
1	32675001	32775000	0.279807	0.254603	0.284469	0.440947	0.349976	0.32196	5.28585
1	32700001	32800000	0.258124	0.196809	0.267335	0.437734	0.296181	0.291237	4.46895
1	34450001	34550000	0.234588	0.238625	0.251391	0.313741	0.27727	0.263123	3.72145
1	34475001	34575000	0.250187	0.228757	0.269223	0.307181	0.263617	0.263793	3.73926
1	34500001	34600000	0.24998	0.238934	0.328195	0.300124	0.276793	0.278805	4.13842
1	34525001	34625000	0.240152	0.203218	0.320755	0.302878	0.287453	0.270891	3.928
1	63600001	63700000	0.165419	0.283837	0.270523	0.342045	0.304196	0.273204	3.98949
1	63625001	63725000	0.132963	0.291835	0.278413	0.346724	0.313625	0.272712	3.97641
1	74875001	74975000	0.336455	0.304355	0.252414	0.370631	0.254169	0.303605	4.7978
1	75025001	75125000	0.276883	0.350877	0.322799	0.325742	0.288863	0.313033	5.04848
1	75050001	75150000	0.277244	0.342577	0.339725	0.316476	0.294496	0.314104	5.07695
1	75075001	75175000	0.27651	0.357332	0.368591	0.327857	0.307913	0.327641	5.43688
1	75600001	75700000	0.393978	0.37658	0.238102	0.268362	0.289749	0.313354	5.05703
1	75625001	75725000	0.337718	0.293141	0.23191	0.225641	0.295647	0.276812	4.08541
1	86000001	86100000	0.362091	0.355312	0.356537	0.35913	0.291337	0.344881	5.89529
1	86025001	86125000	0.340082	0.345603	0.349487	0.37198	0.289826	0.339396	5.74943
1	100800001	100900000	0.258037	0.30067	0.413911	0.209891	0.153323	0.267166	3.82896
1	126175001	126275000	0.227625	0.334129	0.303562	0.277546	0.249879	0.278548	4.13158
1	126575001	126675000	0.420287	0.288199	0.30156	0.166282	0.334451	0.302156	4.75928
1	126600001	126700000	0.374317	0.29945	0.288043	0.18821	0.280907	0.286185	4.33464
1	130250001	130350000	0.290692	0.241359	0.271801	0.259398	0.262355	0.265121	3.77457
1	147125001	147225000	0.255231	0.248953	0.240461	0.333992	0.253294	0.266386	3.80821
2	26550001	26650000	0.310002	0.279491	0.234565	0.34521	0.262902	0.286434	4.34125
2	26575001	26675000	0.305997	0.259026	0.209801	0.32756	0.270232	0.274523	4.02456
2	44725001	44825000	0.367023	0.276685	0.314731	0.140426	0.263059	0.272385	3.9677
2	53100001	53200000	0.352843	0.171816	0.388854	0.337577	0.217627	0.293743	4.5356
2	53125001	53225000	0.337505	0.176547	0.387182	0.326367	0.230838	0.291688	4.48095
2	53150001	53250000	0.333486	0.187334	0.401435	0.328454	0.232589	0.29666	4.61314
2	53175001	53275000	0.312309	0.213484	0.390852	0.285012	0.22987	0.286306	4.33784
2	57575001	57675000	0.253098	0.19288	0.275925	0.323631	0.334705	0.276048	4.0651
2	68050001	68150000	0.157385	0.313514	0.358049	0.264128	0.225739	0.263763	3.73847
2	78300001	78400000	0.300812	0.278697	0.256188	0.208044	0.329916	0.274731	4.0301
2	91825001	91925000	0.302794	0.3019	0.310715	0.260789	0.316512	0.298542	4.66319
2	91850001	91950000	0.273024	0.288708	0.285335	0.278836	0.283102	0.281801	4.21806
2	95400001	95500000	0.283176	0.324885	0.27604	0.22696	0.207373	0.263687	3.73644
2	95425001	95525000	0.293252	0.353668	0.272077	0.219165	0.215939	0.27082	3.9261
2	120625001	120725000	0.276756	0.297272	0.281359	0.341819	0.269873	0.293416	4.52688
2	120650001	120750000	0.263516	0.278935	0.26037	0.337289	0.266958	0.281414	4.20777
2	125875001	125975000	0.265346	0.283557	0.182376	0.320617	0.307634	0.271906	3.95497
3	20775001	20875000	0.18311	0.256307	0.321737	0.304105	0.307866	0.274625	4.02727
3	70150001	70250000	0.354108	0.367432	0.358946	0.369177	0.286488	0.34723	5.95773
3	70175001	70275000	0.345542	0.401117	0.371579	0.389748	0.293049	0.360207	6.30278
3	75100001	75200000	0.280949	0.298206	0.242775	0.299341	0.316066	0.287468	4.36874
3	75125001	75225000	0.273128	0.307197	0.252089	0.287268	0.322073	0.288351	4.39223
3	85725001	85825000	0.226372	0.257965	0.286305	0.264759	0.296866	0.266453	3.80999
3	87150001	87250000	0.36813	0.38342	0.365211	0.32182	0.316499	0.351016	6.05839
3	87600001	87700000	0.254	0.244449	0.299577	0.238791	0.286525	0.264668	3.76254
3	87625001	87725000	0.253	0.245292	0.319944	0.226121	0.308326	0.270537	3.91857
3	87650001	87750000	0.288495	0.279577	0.302004	0.233053	0.320455	0.284717	4.2956
3	87675001	87775000	0.281121	0.310573	0.266903	0.231533	0.287083	0.275442	4.049
3	87700001	87800000	0.241836	0.337105	0.304463	0.236118	0.237033	0.271311	3.93915
3	87725001	87825000	0.228871	0.339169	0.305283	0.243533	0.211167	0.265605	3.78744
3	87875001	87975000	0.274905	0.292964	0.246594	0.378305	0.267761	0.292106	4.49205
4	950001	1050000	0.270217	0.265229	0.344369	0.220712	0.24845	0.269796	3.89886
4	975001	1075000	0.316626	0.278946	0.346753	0.268664	0.240567	0.290311	4.44434
4	1950001	2050000	0.404302	0.389083	0.451336	0.371927	0.368532	0.397036	7.282
4	1975001	2075000	0.281712	0.326212	0.351258	0.278908	0.287583	0.305134	4.83847
4	22325001	22425000	0.329973	0.208907	0.24542	0.234325	0.350295	0.273784	4.00491
4	67525001	67625000	0.365157	0.200217	0.17079	0.365037	0.303619	0.280964	4.19582
4	87250001	87350000	0.249246	0.30959	0.401166	0.422549	0.289258	0.334362	5.61558
4	87275001	87375000	0.304372	0.327491	0.435483	0.476373	0.374244	0.383593	6.92457
4	87300001	87400000	0.30197	0.308683	0.383375	0.418967	0.330812	0.348761	5.99845
4	87325001	87425000	0.363763	0.319982	0.371226	0.455992	0.305719	0.363337	6.38598
4	108350001	108450000	0.305685	0.292931	0.179076	0.35274	0.234149	0.272916	3.98184
4	117525001	117625000	0.274958	0.319153	0.311551	0.324013	0.291571	0.304249	4.81493
4	117775001	117875000	0.326221	0.298442	0.228626	0.309931	0.233713	0.279387	4.15388
4	117800001	117900000	0.282998	0.275437	0.260084	0.327434	0.248092	0.278809	4.13851
4	117825001	117925000	0.290615	0.302619	0.292284	0.346084	0.253987	0.297118	4.62532
4	117850001	117950000	0.305673	0.312081	0.283816	0.352314	0.261601	0.303097	4.7843
5	225001	325000	0.37028	0.163791	0.323052	0.312133	0.247116	0.283274	4.25724
5	24525001	24625000	0.392733	0.330577	0.303756	0.22883	0.164148	0.284009	4.27677
5	24550001	24650000	0.354091	0.305645	0.293532	0.248472	0.157186	0.271785	3.95177
5	73175001	73275000	0.351754	0.3168	0.190288	0.301198	0.20247	0.272502	3.97083
5	73200001	73300000	0.374699	0.343103	0.192995	0.328803	0.221718	0.292263	4.49625
5	73225001	73325000	0.340147	0.324514	0.149679	0.338397	0.246863	0.27992	4.16805
5	73250001	73350000	0.359246	0.310944	0.113029	0.29934	0.234556	0.263423	3.72942
5	75325001	75425000	0.308315	0.357182	0.402984	0.483572	0.392475	0.388906	7.06583
5	75350001	75450000	0.279377	0.283901	0.369375	0.408577	0.40149	0.348544	5.99267
5	75375001	75475000	0.239321	0.203123	0.298424	0.353333	0.379859	0.294812	4.56401
5	75525001	75625000	0.281174	0.281047	0.274451	0.249144	0.238059	0.264775	3.76537
5	75550001	75650000	0.29732	0.301129	0.268639	0.279232	0.24119	0.277502	4.10376
5	75575001	75675000	0.285936	0.309294	0.262093	0.260087	0.23757	0.270996	3.93077
5	75600001	75700000	0.315972	0.33615	0.250187	0.263154	0.253703	0.283833	4.2721
5	75625001	75725000	0.334572	0.381006	0.210247	0.196601	0.257181	0.275922	4.06174
5	76200001	76300000	0.316772	0.334443	0.273119	0.336748	0.30841	0.313898	5.07149
5	76225001	76325000	0.296339	0.297767	0.265402	0.301135	0.250078	0.282144	4.2272
5	76550001	76650000	0.31671	0.191345	0.187124	0.36675	0.336896	0.279765	4.16393
5	76575001	76675000	0.300007	0.215946	0.18761	0.308604	0.310932	0.26462	3.76124
5	76600001	76700000	0.289654	0.235967	0.201875	0.255417	0.335695	0.263722	3.73737
5	77575001	77675000	0.229371	0.302236	0.318488	0.306955	0.247128	0.280836	4.1924
5	77650001	77750000	0.170328	0.284917	0.348977	0.324967	0.323772	0.290592	4.45181
5	77675001	77775000	0.107951	0.294444	0.345483	0.342272	0.316784	0.281387	4.20705
5	78000001	78100000	0.274895	0.231406	0.261612	0.278895	0.387796	0.286921	4.3542
5	78050001	78150000	0.291921	0.240345	0.280034	0.362254	0.357178	0.306347	4.8707
5	78075001	78175000	0.268248	0.23625	0.261361	0.329373	0.330875	0.285221	4.30901
5	78375001	78475000	0.24595	0.272667	0.317993	0.276502	0.220676	0.266758	3.81809
5	78400001	78500000	0.250125	0.318748	0.345033	0.306402	0.199548	0.283971	4.27577
5	78425001	78525000	0.257732	0.308442	0.306676	0.282566	0.198881	0.270859	3.92715
5	78450001	78550000	0.256909	0.277286	0.304163	0.281581	0.202942	0.264576	3.76009
5	104200001	104300000	0.318573	0.316935	0.237437	0.250228	0.285624	0.281759	4.21696
5	104575001	104675000	0.32492	0.364996	0.343229	0.252584	0.225251	0.302196	4.76034
5	105075001	105175000	0.24901	0.260689	0.292624	0.319228	0.405852	0.305481	4.84768
5	105100001	105200000	0.293604	0.237702	0.256347	0.244222	0.304788	0.267333	3.83338
5	105125001	105225000	0.299118	0.2537	0.248415	0.26406	0.295071	0.272073	3.95941
5	105150001	105250000	0.321371	0.274004	0.257468	0.269089	0.300651	0.284517	4.29028
5	105300001	105400000	0.298881	0.293183	0.256649	0.324159	0.284368	0.291448	4.47457
5	105325001	105425000	0.313826	0.29905	0.277002	0.325084	0.303193	0.303631	4.7985
5	105350001	105450000	0.318077	0.30042	0.271949	0.289006	0.302025	0.296295	4.60345
5	105500001	105600000	0.268757	0.253417	0.261682	0.259846	0.272253	0.263191	3.72326
5	105525001	105625000	0.256013	0.259146	0.282957	0.270124	0.302229	0.274094	4.01315
5	106325001	106425000	0.237046	0.274464	0.269325	0.229257	0.349613	0.271941	3.95591
5	107075001	107175000	0.231074	0.245997	0.264529	0.327927	0.255669	0.265039	3.7724
5	107300001	107400000	0.377211	0.402082	0.267682	0.369019	0.365004	0.3562	6.19622
5	107325001	107425000	0.296038	0.314946	0.168146	0.268139	0.375064	0.284467	4.28894
6	7350001	7450000	0.332051	0.298271	0.202442	0.315163	0.278037	0.285193	4.30826
6	7375001	7475000	0.337423	0.312104	0.216861	0.341761	0.297671	0.301164	4.73291
6	7400001	7500000	0.312936	0.336946	0.201506	0.384158	0.297542	0.306618	4.87791
6	7425001	7525000	0.259136	0.301567	0.197798	0.346434	0.268313	0.274649	4.02792
6	13475001	13575000	0.307414	0.29946	0.296123	0.359041	0.315951	0.315598	5.11668
6	13500001	13600000	0.317596	0.309113	0.272245	0.36563	0.30143	0.313203	5.053
6	13525001	13625000	0.352499	0.356405	0.312541	0.37485	0.309189	0.341097	5.79466
6	18000001	18100000	0.282341	0.321927	0.280866	0.260402	0.241323	0.277372	4.1003
6	18175001	18275000	0.234458	0.31639	0.302213	0.227473	0.390976	0.294302	4.55045
6	30825001	30925000	0.340556	0.428562	0.101456	0.362862	0.345865	0.31586	5.12365
6	34050001	34150000	0.303283	0.31338	0.273657	0.27401	0.319093	0.296685	4.6138
6	34075001	34175000	0.306266	0.25997	0.250491	0.271476	0.274378	0.272516	3.9712
6	34100001	34200000	0.28801	0.257729	0.245744	0.266963	0.273508	0.266391	3.80834
6	35350001	35450000	0.348602	0.323152	0.255225	0.219519	0.316709	0.292641	4.5063
6	50900001	51000000	0.247941	0.354802	0.317914	0.274552	0.234301	0.285902	4.32711
6	70875001	70975000	0.243114	0.260743	0.230571	0.272604	0.364323	0.274271	4.01785
6	71050001	71150000	0.29211	0.254681	0.35012	0.307752	0.224981	0.285929	4.32782
6	76300001	76400000	0.175538	0.291629	0.313964	0.328482	0.339513	0.289825	4.43141
6	76325001	76425000	0.161314	0.271339	0.308416	0.30281	0.319048	0.272585	3.97304
6	81250001	81350000	0.112882	0.271236	0.187279	0.430719	0.373393	0.275102	4.03994
6	82975001	83075000	0.315667	0.261604	0.261802	0.26303	0.257421	0.271905	3.95495
6	99875001	99975000	0.220075	0.304926	0.204737	0.381968	0.384359	0.299213	4.68104
6	99900001	100000000	0.245994	0.335301	0.228359	0.378186	0.404003	0.318369	5.19035
6	107700001	107800000	0.295953	0.250077	0.336647	0.331103	0.234385	0.289633	4.42631
7	11025001	11125000	0.234646	0.229741	0.326076	0.289099	0.236546	0.263222	3.72407
7	44600001	44700000	0.301724	0.338406	0.393499	0.262004	0.246253	0.308377	4.92469
7	44625001	44725000	0.328066	0.247131	0.305587	0.243839	0.235887	0.272102	3.96019
7	44650001	44750000	0.30267	0.257638	0.306411	0.234881	0.242975	0.268915	3.87545
7	44675001	44775000	0.312329	0.263473	0.310544	0.260643	0.269041	0.283206	4.25543
7	44700001	44800000	0.311361	0.274197	0.283523	0.277894	0.28683	0.286761	4.34995
7	45025001	45125000	0.21585	0.277891	0.295499	0.285085	0.2558	0.266025	3.79861
7	45050001	45150000	0.249694	0.272571	0.292225	0.283209	0.252435	0.270027	3.90501
7	49025001	49125000	0.0985441	0.353383	0.364798	0.29997	0.244698	0.272279	3.96489
7	49050001	49150000	0.147584	0.353995	0.374458	0.270867	0.2562	0.280621	4.18669
7	49075001	49175000	0.177199	0.380667	0.405787	0.247048	0.272119	0.296564	4.6106
7	49100001	49200000	0.174638	0.364229	0.391971	0.220006	0.252879	0.280745	4.18998
7	51400001	51500000	0.327274	0.360753	0.335211	0.326311	0.339149	0.337739	5.70539
7	51425001	51525000	0.299462	0.316541	0.310491	0.285941	0.301864	0.30286	4.77799
7	55725001	55825000	0.292668	0.324801	0.265127	0.270691	0.247091	0.280076	4.1722
7	55750001	55850000	0.29076	0.31392	0.2785	0.265094	0.244477	0.27855	4.13163
7	55775001	55875000	0.261284	0.303542	0.277255	0.267007	0.24359	0.270536	3.91854
7	56900001	57000000	0.328216	0.231466	0.310387	0.348725	0.320669	0.307893	4.91181
7	56925001	57025000	0.301913	0.264058	0.304513	0.312846	0.311473	0.298961	4.67432
7	56950001	57050000	0.24713	0.243698	0.292561	0.265394	0.266902	0.263137	3.72182
7	58450001	58550000	0.356416	0.39287	0.347972	0.149027	0.295982	0.308453	4.92671
7	58475001	58575000	0.381344	0.429036	0.372947	0.153903	0.288418	0.325129	5.37011
7	58500001	58600000	0.337984	0.37854	0.358033	0.155612	0.278307	0.301695	4.74703
7	58525001	58625000	0.285548	0.332283	0.324197	0.150456	0.274107	0.273318	3.99252
7	58975001	59075000	0.368001	0.304157	0.218088	0.379244	0.139287	0.281755	4.21685
7	59000001	59100000	0.338572	0.289371	0.17518	0.375412	0.148851	0.265477	3.78404
7	59025001	59125000	0.338436	0.306377	0.182021	0.371101	0.135486	0.266684	3.81613
7	59050001	59150000	0.344782	0.291569	0.212329	0.392663	0.106979	0.269665	3.89538
7	63825001	63925000	0.334183	0.268542	0.282145	0.379905	0.208255	0.294606	4.55853
7	65175001	65275000	0.32813	0.279536	0.249865	0.265974	0.297101	0.284121	4.27976
7	65200001	65300000	0.313089	0.279036	0.23684	0.240476	0.275866	0.269061	3.87933
7	65300001	65400000	0.286744	0.327604	0.334894	0.316704	0.308273	0.314844	5.09663
7	65325001	65425000	0.206487	0.298063	0.337056	0.290669	0.333969	0.293249	4.52245
7	65350001	65450000	0.240776	0.267393	0.317661	0.25847	0.329955	0.282851	4.24598
7	75625001	75725000	0.308238	0.347806	0.225509	0.266718	0.255218	0.280698	4.18874
7	80100001	80200000	0.284242	0.280634	0.27417	0.287685	0.252851	0.275916	4.06161
8	32275001	32375000	0.252159	0.3562	0.192529	0.206279	0.369084	0.27525	4.0439
8	32300001	32400000	0.271153	0.376675	0.191638	0.224496	0.373267	0.287446	4.36816
8	32325001	32425000	0.259775	0.348674	0.19404	0.223574	0.332441	0.271701	3.94952
8	43550001	43650000	0.34414	0.19511	0.283577	0.346004	0.303394	0.294445	4.55425
8	43575001	43675000	0.307348	0.188222	0.253783	0.327173	0.307831	0.276871	4.087
8	43925001	44025000	0.39751	0.260768	0.278411	0.328878	0.162016	0.285517	4.31686
8	43950001	44050000	0.386395	0.228644	0.216361	0.329236	0.180942	0.268316	3.85951
8	45325001	45425000	0.271212	0.296984	0.266407	0.278628	0.260122	0.274671	4.02849
8	74500001	74600000	0.40693	0.123889	0.245624	0.245182	0.478127	0.29995	4.70064
8	74525001	74625000	0.413645	0.117387	0.255478	0.245619	0.485599	0.303546	4.79623
8	74550001	74650000	0.422643	0.121266	0.257505	0.239789	0.479846	0.30421	4.81388
8	74575001	74675000	0.377165	0.115397	0.250561	0.212962	0.389918	0.269201	3.88304
8	88575001	88675000	0.20491	0.286287	0.349389	0.284319	0.232738	0.271529	3.94494
8	94200001	94300000	0.177423	0.335077	0.182492	0.344228	0.316148	0.271074	3.93284
8	97550001	97650000	0.288982	0.307972	0.320162	0.335073	0.341278	0.318694	5.19899
8	98350001	98450000	0.330263	0.269301	0.242996	0.269768	0.236119	0.26969	3.89604
8	98375001	98475000	0.336092	0.231098	0.240495	0.282025	0.232784	0.264499	3.75804
9	4975001	5075000	0.320549	0.288645	0.292262	0.29082	0.211655	0.280786	4.19108
9	25275001	25375000	0.352041	0.275486	0.296282	0.255048	0.175554	0.270882	3.92775
9	26250001	26350000	0.37231	0.262525	0.248083	0.216792	0.290268	0.277996	4.11689
9	26275001	26375000	0.390668	0.261161	0.271016	0.224826	0.291955	0.287925	4.3809
9	26300001	26400000	0.414253	0.321333	0.333926	0.235704	0.30312	0.321667	5.27806
9	26325001	26425000	0.308618	0.27603	0.345091	0.25671	0.261897	0.289669	4.42727
9	28225001	28325000	0.218491	0.30458	0.322787	0.372801	0.19588	0.282908	4.2475
9	29925001	30025000	0.260644	0.29157	0.327044	0.2353	0.229727	0.268857	3.8739
9	29950001	30050000	0.262425	0.272275	0.32752	0.221474	0.273565	0.271452	3.9429
9	29975001	30075000	0.285884	0.27581	0.35302	0.226516	0.294497	0.287145	4.36017
9	47925001	48025000	0.321965	0.274588	0.302442	0.221229	0.215381	0.267121	3.82775
9	47950001	48050000	0.376686	0.292136	0.304621	0.271794	0.250503	0.299148	4.6793
9	47975001	48075000	0.359034	0.292374	0.282393	0.308614	0.254638	0.299411	4.68628
9	53650001	53750000	0.238212	0.203312	0.280927	0.345098	0.291565	0.271823	3.95276
9	53675001	53775000	0.223625	0.214999	0.302925	0.342268	0.289789	0.274721	4.02983
9	56550001	56650000	0.289643	0.372297	0.340656	0.318434	0.332392	0.330685	5.51781
9	56575001	56675000	0.236011	0.300591	0.278317	0.243326	0.276115	0.266872	3.82113
9	81125001	81225000	0.237422	0.211487	0.248811	0.312232	0.326269	0.267244	3.83102
9	81150001	81250000	0.268134	0.201727	0.280898	0.315572	0.337417	0.28075	4.19012
9	81175001	81275000	0.289927	0.170501	0.2837	0.332069	0.300805	0.2754	4.04788
10	57650001	57750000	0.341054	0.22539	0.308634	0.239201	0.27752	0.27836	4.12658
10	94550001	94650000	0.331219	0.283885	0.240226	0.271317	0.217575	0.268844	3.87357
10	94650001	94750000	0.293428	0.251594	0.234843	0.328638	0.307452	0.283191	4.25503
11	18325001	18425000	0.15034	0.330028	0.378257	0.16705	0.297058	0.264547	3.7593
11	29750001	29850000	0.275296	0.263369	0.288424	0.25624	0.243984	0.265463	3.78366
11	29775001	29875000	0.282546	0.265385	0.281861	0.248877	0.256561	0.267046	3.82575
11	29800001	29900000	0.286669	0.244251	0.267683	0.266829	0.258618	0.26481	3.7663
11	75800001	75900000	0.32263	0.299671	0.299845	0.284657	0.272778	0.295916	4.59337
11	75825001	75925000	0.352731	0.328123	0.329718	0.324647	0.280536	0.323151	5.31752
11	86150001	86250000	0.270823	0.309889	0.317868	0.311975	0.305797	0.30327	4.78891
11	91700001	91800000	0.273383	0.267517	0.198172	0.314498	0.276839	0.266082	3.80011
12	8975001	9075000	0.251368	0.278092	0.319989	0.275418	0.309208	0.286815	4.35139
12	29000001	29100000	0.265965	0.342927	0.153196	0.330677	0.258077	0.270168	3.90877
12	39575001	39675000	0.269981	0.343824	0.283273	0.228043	0.261931	0.27741	4.10133
12	39600001	39700000	0.244876	0.349772	0.288274	0.22265	0.27063	0.27524	4.04363
12	44125001	44225000	0.413944	0.242576	0.315805	0.294232	0.0826851	0.269848	3.90027
12	44150001	44250000	0.418878	0.252192	0.354046	0.297255	0.0657836	0.277631	4.10719
12	44175001	44275000	0.429252	0.261005	0.359274	0.295069	0.0597158	0.280863	4.19313
12	44200001	44300000	0.442287	0.257395	0.37492	0.297364	0.0531983	0.285033	4.304
12	44225001	44325000	0.428628	0.248001	0.360822	0.285927	0.0528836	0.275252	4.04395
12	44250001	44350000	0.445282	0.255353	0.33482	0.281979	0.0640557	0.276298	4.07175
12	44375001	44475000	0.391907	0.242807	0.316873	0.275762	0.0949355	0.264457	3.75691
12	57875001	57975000	0.309995	0.249657	0.176321	0.308851	0.275348	0.264035	3.74568
12	58475001	58575000	0.285848	0.278032	0.153355	0.360753	0.243614	0.26432	3.75328
12	59000001	59100000	0.292858	0.295188	0.295176	0.286485	0.151396	0.264221	3.75063
12	59025001	59125000	0.327094	0.309463	0.309906	0.27675	0.18131	0.280905	4.19424
12	73650001	73750000	0.270295	0.231735	0.305965	0.289377	0.228461	0.265167	3.77578
13	13750001	13850000	0.296432	0.222392	0.259055	0.269517	0.27414	0.264307	3.75293
13	15225001	15325000	0.251961	0.301718	0.245678	0.308377	0.213305	0.264208	3.75029
13	15250001	15350000	0.398148	0.442717	0.359445	0.374906	0.310642	0.377171	6.75383
13	16825001	16925000	0.373779	0.29813	0.235393	0.327859	0.381715	0.323375	5.32347
13	16850001	16950000	0.355057	0.283747	0.224647	0.324067	0.373324	0.312168	5.02549
13	17175001	17275000	0.213506	0.107052	0.303335	0.356654	0.340437	0.264197	3.75
13	17775001	17875000	0.313189	0.290493	0.276389	0.291601	0.145086	0.263351	3.72752
13	17975001	18075000	0.25761	0.300099	0.304103	0.406369	0.370572	0.327751	5.43981
13	18000001	18100000	0.283163	0.319483	0.310456	0.409977	0.396493	0.343914	5.86957
13	18025001	18125000	0.280941	0.309927	0.327477	0.42676	0.398044	0.34863	5.99495
13	21125001	21225000	0.299217	0.281097	0.290211	0.270429	0.201309	0.268453	3.86316
13	23550001	23650000	0.296738	0.269619	0.352488	0.351709	0.254305	0.304972	4.83415
13	24125001	24225000	0.308123	0.280023	0.255077	0.300562	0.248731	0.278503	4.13038
13	24150001	24250000	0.332191	0.302403	0.286575	0.352029	0.299107	0.314461	5.08646
13	26150001	26250000	0.266872	0.276777	0.329812	0.284087	0.23547	0.278604	4.13305
13	26175001	26275000	0.278609	0.26397	0.324867	0.264345	0.225668	0.271492	3.94396
13	27325001	27425000	0.304863	0.28518	0.347059	0.272591	0.219978	0.285934	4.32797
13	35175001	35275000	0.258725	0.305627	0.241002	0.303311	0.216615	0.265056	3.77284
13	65525001	65625000	0.214599	0.321573	0.275095	0.264821	0.304484	0.276114	4.06687
14	16200001	16300000	0.255592	0.260678	0.222624	0.2931	0.294458	0.26529	3.77908
14	16225001	16325000	0.36857	0.233753	0.194717	0.390115	0.310306	0.299492	4.68845
14	16250001	16350000	0.374565	0.239388	0.204956	0.39118	0.320687	0.306156	4.86562
14	16275001	16375000	0.385393	0.212229	0.213491	0.388921	0.288609	0.297729	4.64156
14	16300001	16400000	0.350485	0.197584	0.181856	0.331678	0.257843	0.263889	3.74182
14	17100001	17200000	0.361955	0.238047	0.137632	0.48058	0.180668	0.279776	4.16424
14	17125001	17225000	0.375736	0.226575	0.123595	0.478178	0.154615	0.27174	3.95056
14	38975001	39075000	0.290918	0.271955	0.326293	0.258983	0.278275	0.285285	4.3107
14	40175001	40275000	0.346772	0.291254	0.212936	0.288707	0.308023	0.289539	4.4238
14	60875001	60975000	0.277847	0.254394	0.293477	0.247179	0.29979	0.274538	4.02495
14	60900001	61000000	0.294436	0.29018	0.332017	0.296042	0.346421	0.311819	5.01621
14	60925001	61025000	0.348174	0.33061	0.336286	0.324532	0.360416	0.340004	5.76559
14	61025001	61125000	0.313794	0.306084	0.244848	0.222761	0.284131	0.274324	4.01925
14	61125001	61225000	0.313698	0.283612	0.300997	0.28689	0.256002	0.28824	4.38927
14	61850001	61950000	0.344118	0.334524	0.231578	0.304544	0.265249	0.296003	4.59567
14	61875001	61975000	0.254181	0.313781	0.218063	0.286975	0.265248	0.26765	3.8418
15	1150001	1250000	0.330993	0.348926	0.279129	0.28575	0.334557	0.315871	5.12394
15	1175001	1275000	0.284273	0.298313	0.240901	0.259506	0.33204	0.283007	4.25012
15	7725001	7825000	0.255433	0.273705	0.332134	0.358717	0.281144	0.300227	4.70798
15	8550001	8650000	0.254607	0.257815	0.28003	0.331209	0.279516	0.280635	4.18707
15	9600001	9700000	0.30725	0.214426	0.257514	0.294398	0.27926	0.27057	3.91944
15	10275001	10375000	0.304591	0.245434	0.280709	0.306602	0.287112	0.28489	4.30019
15	10300001	10400000	0.315815	0.241806	0.289631	0.306063	0.289663	0.288596	4.39873
15	13975001	14075000	0.275169	0.278342	0.24364	0.319178	0.247514	0.272769	3.97791
15	22300001	22400000	0.266666	0.235925	0.279131	0.288672	0.292842	0.272647	3.97468
15	22325001	22425000	0.289034	0.283955	0.290471	0.308938	0.316375	0.297755	4.64225
15	22350001	22450000	0.372371	0.334628	0.303418	0.334702	0.359378	0.340899	5.7894
15	22375001	22475000	0.373712	0.321281	0.287975	0.316098	0.350305	0.329874	5.49626
15	81775001	81875000	0.315966	0.39575	0.254979	0.283466	0.160533	0.282139	4.22705
16	6450001	6550000	0.225652	0.422826	0.309034	0.248352	0.290123	0.299197	4.68062
16	6475001	6575000	0.189286	0.420436	0.285548	0.22885	0.305169	0.285858	4.32594
16	37825001	37925000	0.337398	0.341452	0.288636	0.391112	0.0587149	0.283463	4.26225
16	37850001	37950000	0.330251	0.314469	0.283286	0.370162	0.0640835	0.27245	3.96945
16	70275001	70375000	0.367705	0.280096	0.133655	0.382384	0.275936	0.287955	4.3817
16	70300001	70400000	0.444857	0.266986	0.106169	0.384642	0.293044	0.29914	4.67908
16	76350001	76450000	0.260505	0.315226	0.272031	0.26818	0.218449	0.266878	3.8213
16	76375001	76475000	0.301988	0.321125	0.284893	0.275909	0.233072	0.283397	4.26052
16	76400001	76500000	0.30129	0.288453	0.319376	0.269167	0.252704	0.286198	4.33498
16	76425001	76525000	0.328226	0.320717	0.326376	0.303596	0.319679	0.319719	5.22625
16	76450001	76550000	0.305286	0.330902	0.303815	0.282625	0.308113	0.306148	4.86543
17	11225001	11325000	0.267314	0.230163	0.216184	0.302577	0.31279	0.265805	3.79277
17	46600001	46700000	0.348367	0.370498	0.200657	0.399142	0.172237	0.29818	4.65357
17	46625001	46725000	0.276871	0.343557	0.220024	0.338112	0.142443	0.264201	3.75012
17	58400001	58500000	0.231892	0.206761	0.361534	0.275233	0.256506	0.266385	3.80819
17	58925001	59025000	0.304618	0.299369	0.238018	0.376767	0.293596	0.302474	4.76772
17	58950001	59050000	0.330122	0.323681	0.273238	0.401344	0.31383	0.328443	5.45822
17	60250001	60350000	0.250117	0.276612	0.28627	0.210682	0.339991	0.272734	3.977
17	60275001	60375000	0.297236	0.324402	0.373592	0.22431	0.392637	0.322436	5.29848
17	60375001	60475000	0.371533	0.417407	0.525261	0.292816	0.339012	0.389206	7.07381
17	60400001	60500000	0.329344	0.387952	0.485988	0.244062	0.272768	0.344023	5.87246
17	60425001	60525000	0.292351	0.342893	0.356906	0.21562	0.24861	0.291276	4.47
17	60500001	60600000	0.298769	0.273762	0.286323	0.260068	0.261718	0.276128	4.06723
17	64450001	64550000	0.365733	0.267428	0.251849	0.313604	0.219788	0.28368	4.26804
17	64475001	64575000	0.394555	0.295266	0.261995	0.315386	0.246315	0.302703	4.77383
17	64500001	64600000	0.375463	0.284981	0.25636	0.313093	0.22348	0.290675	4.45403
17	64525001	64625000	0.314341	0.277753	0.252451	0.296299	0.21511	0.271191	3.93596
18	23800001	23900000	0.288996	0.295209	0.262464	0.241907	0.284089	0.274533	4.02482
18	23825001	23925000	0.355591	0.3025	0.261629	0.283375	0.281747	0.296968	4.62135
18	23850001	23950000	0.317513	0.250351	0.23758	0.280711	0.256422	0.268515	3.86482
18	23875001	23975000	0.312235	0.233312	0.240097	0.28772	0.248127	0.264298	3.75269
19	2025001	2125000	0.363803	0.324987	0.224632	0.316994	0.273381	0.300759	4.72214
19	2050001	2150000	0.298629	0.306185	0.232104	0.282096	0.254959	0.274795	4.03178
19	19700001	19800000	0.259446	0.311736	0.331826	0.250805	0.337192	0.298201	4.65413
19	19725001	19825000	0.271416	0.311524	0.338987	0.241506	0.352642	0.303215	4.78744
19	19750001	19850000	0.257461	0.262062	0.28855	0.198067	0.334796	0.268187	3.8561
19	21775001	21875000	0.261124	0.286391	0.335624	0.257404	0.27234	0.282577	4.23869
19	21975001	22075000	0.242337	0.283027	0.271342	0.305341	0.306044	0.281618	4.2132
19	22000001	22100000	0.297867	0.303046	0.288941	0.330535	0.345495	0.313177	5.0523
19	22025001	22125000	0.316942	0.324486	0.246448	0.326038	0.351126	0.313008	5.04782
19	22050001	22150000	0.301969	0.322018	0.248966	0.293863	0.295132	0.29239	4.4996
19	22075001	22175000	0.296062	0.302887	0.262096	0.238373	0.269458	0.273775	4.00467
19	22475001	22575000	0.209658	0.279572	0.251632	0.304982	0.273541	0.263877	3.7415
19	24000001	24100000	0.304775	0.287219	0.249644	0.264222	0.233103	0.267793	3.8456
19	24050001	24150000	0.275035	0.302351	0.291444	0.250912	0.239839	0.271916	3.95525
19	24075001	24175000	0.27254	0.289673	0.280684	0.255845	0.272099	0.274168	4.01512
19	24125001	24225000	0.262881	0.312453	0.244357	0.246702	0.290991	0.271477	3.94356
20	1825001	1925000	0.374371	0.219057	0.22183	0.331178	0.351747	0.299637	4.69229
20	20275001	20375000	0.2796	0.271963	0.263795	0.331259	0.209147	0.271153	3.93494
20	38650001	38750000	0.279556	0.288593	0.262315	0.27318	0.218247	0.264378	3.75482
20	40600001	40700000	0.288065	0.306491	0.338212	0.277472	0.255836	0.293215	4.52156
20	40625001	40725000	0.321812	0.345279	0.337875	0.295989	0.281817	0.316554	5.14211
20	40650001	40750000	0.294386	0.294955	0.273919	0.261989	0.206324	0.266315	3.80631
20	43375001	43475000	0.316473	0.252836	0.31491	0.28298	0.24362	0.282164	4.22772
20	43400001	43500000	0.329134	0.283568	0.304571	0.281052	0.282874	0.29624	4.60198
20	43425001	43525000	0.304343	0.263897	0.272181	0.26654	0.271966	0.275785	4.05812
20	43450001	43550000	0.297999	0.269816	0.242779	0.267898	0.268552	0.269409	3.88858
20	43775001	43875000	0.25293	0.295298	0.304658	0.269695	0.203064	0.265129	3.77478
20	44125001	44225000	0.271657	0.272681	0.256049	0.264168	0.261499	0.265211	3.77696
20	44150001	44250000	0.276927	0.286471	0.280574	0.270939	0.265456	0.276073	4.06578
20	44450001	44550000	0.383563	0.230758	0.166154	0.342201	0.281856	0.280907	4.19429
20	44475001	44575000	0.389585	0.240486	0.142309	0.341896	0.322517	0.287359	4.36584
20	44575001	44675000	0.389466	0.39635	0.36579	0.35914	0.356151	0.37338	6.65301
20	44600001	44700000	0.357777	0.360051	0.348458	0.354409	0.339479	0.352035	6.08549
20	44625001	44725000	0.367171	0.349098	0.320946	0.31371	0.303685	0.330922	5.52412
20	44650001	44750000	0.39858	0.359082	0.324605	0.324928	0.334967	0.348433	5.98971
20	44675001	44775000	0.292747	0.311795	0.264572	0.24964	0.29064	0.281879	4.22014
20	45350001	45450000	0.298258	0.341651	0.260781	0.186436	0.265069	0.270439	3.91597
20	46725001	46825000	0.231221	0.22811	0.229072	0.303149	0.338742	0.266059	3.79951
20	46750001	46850000	0.279331	0.200877	0.257604	0.332198	0.397955	0.293593	4.5316
20	46775001	46875000	0.283569	0.157958	0.226683	0.33037	0.382056	0.276127	4.06722
20	46800001	46900000	0.287425	0.134835	0.244916	0.324522	0.357687	0.269877	3.90102
20	46825001	46925000	0.319623	0.162914	0.308306	0.378541	0.325637	0.299004	4.67548
20	46850001	46950000	0.288181	0.250428	0.380918	0.415969	0.265505	0.3202	5.23905
20	46875001	46975000	0.315836	0.313591	0.427022	0.473307	0.279598	0.361871	6.34701
20	46900001	47000000	0.320143	0.318773	0.420179	0.4683	0.281138	0.361707	6.34264
20	46925001	47025000	0.320891	0.305403	0.373891	0.44337	0.286708	0.346053	5.92643
20	46950001	47050000	0.321803	0.281765	0.23251	0.36564	0.281022	0.296548	4.61016
20	47150001	47250000	0.278153	0.259916	0.298947	0.268429	0.213501	0.263789	3.73916
20	62600001	62700000	0.343264	0.284817	0.20162	0.330094	0.178322	0.267623	3.8411
20	62625001	62725000	0.331954	0.308325	0.234414	0.258547	0.241935	0.275035	4.03817
20	66500001	66600000	0.315259	0.288254	0.227321	0.280042	0.249332	0.272041	3.95857
20	66525001	66625000	0.322885	0.312004	0.230769	0.301517	0.265672	0.286569	4.34486
20	66550001	66650000	0.34317	0.293849	0.225709	0.321601	0.285146	0.293895	4.53963
20	66575001	66675000	0.299577	0.264898	0.260385	0.296782	0.257414	0.275811	4.05881
20	67125001	67225000	0.281193	0.280031	0.237661	0.303087	0.270321	0.274458	4.02284
21	26100001	26200000	0.278903	0.264224	0.270154	0.25516	0.297052	0.273098	3.98668
21	54625001	54725000	0.324297	0.267262	0.38075	0.180563	0.275598	0.285694	4.32158
21	61975001	62075000	0.199462	0.278508	0.346882	0.282467	0.209325	0.263329	3.72692
22	16175001	16275000	0.335315	0.197585	0.344222	0.323713	0.229261	0.286019	4.33022
22	24700001	24800000	0.256428	0.236228	0.36998	0.251572	0.250634	0.272969	3.98323
22	41775001	41875000	0.265698	0.290701	0.274115	0.242795	0.246225	0.263907	3.74228
22	41800001	41900000	0.25831	0.303685	0.259116	0.261256	0.279613	0.272396	3.968
22	42200001	42300000	0.237525	0.204137	0.291929	0.307873	0.293316	0.266956	3.82336
22	47600001	47700000	0.0973991	0.351096	0.323429	0.333323	0.238908	0.268831	3.87322
22	47625001	47725000	0.108746	0.348101	0.304708	0.318763	0.245537	0.265171	3.77591
23	8850001	8950000	0.49765	0.431656	0.168362	0.208736	0.304102	0.322101	5.28959
24	39300001	39400000	0.316868	0.355088	0.196887	0.265571	0.186591	0.264201	3.75011
24	40250001	40350000	0.243707	0.289358	0.325193	0.319512	0.204245	0.276403	4.07454
24	40275001	40375000	0.24757	0.325473	0.302404	0.28151	0.205458	0.272483	3.97032
24	41550001	41650000	0.216222	0.259251	0.209012	0.265793	0.40015	0.270085	3.90657
24	41575001	41675000	0.222501	0.282621	0.205656	0.273413	0.427683	0.282375	4.23332
24	42075001	42175000	0.269541	0.310503	0.280868	0.252565	0.240932	0.270882	3.92774
24	42200001	42300000	0.315017	0.181133	0.221539	0.310616	0.314826	0.268626	3.86777
24	42225001	42325000	0.312175	0.181055	0.222249	0.326645	0.331437	0.274712	4.02959
24	53275001	53375000	0.303027	0.316717	0.321232	0.278383	0.237626	0.291397	4.47321
24	56225001	56325000	0.311113	0.26868	0.228862	0.301201	0.310179	0.284007	4.27672
25	21175001	21275000	0.297607	0.172072	0.246767	0.284857	0.314281	0.263117	3.72129
25	21200001	21300000	0.313359	0.174482	0.243923	0.336758	0.343666	0.282437	4.23499
25	21225001	21325000	0.289103	0.244206	0.234033	0.334454	0.339849	0.288329	4.39164
25	32975001	33075000	0.317955	0.291316	0.283026	0.301122	0.215723	0.281828	4.2188
25	33000001	33100000	0.332795	0.289795	0.32803	0.296842	0.233281	0.296149	4.59955
25	33025001	33125000	0.335566	0.300148	0.31326	0.300752	0.21567	0.293079	4.51794
25	36750001	36850000	0.313841	0.224291	0.287721	0.218174	0.277067	0.264219	3.75058
25	37925001	38025000	0.279562	0.312882	0.278205	0.238777	0.213817	0.264649	3.76201
25	37975001	38075000	0.226446	0.273832	0.265453	0.281233	0.289543	0.267301	3.83254
26	750001	850000	0.238095	0.24299	0.259308	0.259759	0.343835	0.268797	3.87232
26	15125001	15225000	0.346178	0.20804	0.210616	0.370602	0.181369	0.263361	3.72778
26	15150001	15250000	0.393126	0.230323	0.238169	0.42036	0.189589	0.294313	4.55075
26	15175001	15275000	0.375386	0.217478	0.23865	0.395919	0.166163	0.278719	4.13612
26	30775001	30875000	0.257552	0.251693	0.298968	0.318634	0.188889	0.263147	3.72209
26	30800001	30900000	0.286154	0.274347	0.333108	0.369529	0.213797	0.295387	4.5793
26	30825001	30925000	0.279233	0.28938	0.353794	0.358621	0.198667	0.295939	4.59398
26	39450001	39550000	0.235566	0.264089	0.260035	0.333185	0.236885	0.265952	3.79667
26	51075001	51175000	0.2488	0.229429	0.306681	0.313622	0.299137	0.279534	4.15779
26	51100001	51200000	0.258766	0.289004	0.330161	0.33003	0.292935	0.300179	4.70671
26	51125001	51225000	0.271427	0.319198	0.324279	0.350396	0.282161	0.309492	4.95434
26	51150001	51250000	0.265544	0.328443	0.30866	0.333432	0.246782	0.296572	4.61082
26	51175001	51275000	0.266093	0.36226	0.313475	0.350493	0.243039	0.307072	4.88999
26	51200001	51300000	0.264058	0.358223	0.305527	0.357706	0.249388	0.30698	4.88755
26	51225001	51325000	0.27114	0.3677	0.305833	0.370984	0.246953	0.312522	5.0349
26	51250001	51350000	0.275742	0.400614	0.33436	0.395547	0.261924	0.333637	5.59633
26	51275001	51375000	0.278071	0.333866	0.326211	0.390239	0.252904	0.316258	5.13424
27	11125001	11225000	0.302784	0.175785	0.368242	0.366065	0.392085	0.320992	5.2601
27	11150001	11250000	0.278392	0.192402	0.401949	0.376224	0.432594	0.336312	5.66744
27	11175001	11275000	0.314682	0.215945	0.424193	0.397429	0.450001	0.36045	6.30923
27	11200001	11300000	0.285842	0.23147	0.379951	0.361657	0.406183	0.333021	5.57993
27	15400001	15500000	0.234042	0.280024	0.195588	0.317114	0.288984	0.26315	3.72217
27	15600001	15700000	0.278195	0.261134	0.292294	0.248681	0.283594	0.27278	3.97821
28	21675001	21775000	0.336651	0.24798	0.316579	0.280841	0.196779	0.275766	4.05761
28	21700001	21800000	0.350914	0.272446	0.327383	0.305816	0.229868	0.297285	4.62978
28	23375001	23475000	0.302257	0.212518	0.260286	0.269562	0.280689	0.265062	3.77302
28	24025001	24125000	0.33741	0.229024	0.351033	0.307456	0.25206	0.295397	4.57956
28	24050001	24150000	0.353802	0.249121	0.358682	0.324411	0.24252	0.305707	4.8537
28	24075001	24175000	0.377948	0.273331	0.339757	0.38257	0.211085	0.316938	5.15232
28	24450001	24550000	0.286939	0.39966	0.233396	0.302831	0.353794	0.315324	5.1094
28	24475001	24575000	0.280459	0.367872	0.235844	0.30745	0.350697	0.308465	4.92701
28	24500001	24600000	0.313255	0.356074	0.276227	0.363534	0.327181	0.327254	5.4266
28	26375001	26475000	0.266434	0.272598	0.255459	0.2726	0.250084	0.263435	3.72975
28	26400001	26500000	0.255463	0.246005	0.263282	0.310464	0.271717	0.269386	3.88798
28	26800001	26900000	0.200404	0.330474	0.256686	0.302373	0.262331	0.270454	3.91636
28	26850001	26950000	0.264205	0.323823	0.277001	0.270227	0.203263	0.267704	3.84324
28	32600001	32700000	0.286694	0.300523	0.237577	0.284991	0.260558	0.274069	4.01247
28	32625001	32725000	0.336458	0.355631	0.239881	0.309954	0.181168	0.284618	4.29298
28	43725001	43825000	0.220893	0.302892	0.311237	0.288665	0.277852	0.280308	4.17837
29	43850001	43950000	0.34027	0.303846	0.257897	0.224229	0.191289	0.263506	3.73164

## Sheet: Meigu
Chr	Starting position	Ending position	MGvsBE	MGvsJT	MGvsNJ	MGvsTG	MGvsTC	Mean FST	ZFST
1	3175001	3275000	0.16742	0.0647249	0.0908215	0.167369	0.415161	0.181099	3.7593
1	25825001	25925000	0.235788	0.130584	0.11483	0.145131	0.288036	0.182874	3.83649
1	26900001	27000000	0.315875	0.103697	0.181624	0.0858113	0.291858	0.195773	4.39758
1	26925001	27025000	0.280512	0.0977177	0.173177	0.0894454	0.290657	0.186302	3.9856
1	37450001	37550000	0.164695	0.111882	0.147905	0.317897	0.330523	0.21458	5.21567
1	37475001	37575000	0.129141	0.0958091	0.155262	0.259435	0.275228	0.182975	3.8409
1	38050001	38150000	0.235422	0.218285	0.212597	0.151452	0.176255	0.198802	4.52934
1	38075001	38175000	0.235889	0.24306	0.219917	0.140597	0.181039	0.2041	4.7598
1	38100001	38200000	0.229764	0.263492	0.260321	0.136272	0.179248	0.21382	5.18257
1	38125001	38225000	0.298354	0.217057	0.268851	0.122095	0.179741	0.217219	5.33046
1	38150001	38250000	0.334046	0.23079	0.260412	0.110584	0.158429	0.218852	5.40148
1	38175001	38275000	0.397914	0.231957	0.286806	0.121643	0.182357	0.244135	6.50124
1	38200001	38300000	0.382754	0.235354	0.286832	0.113301	0.179831	0.239615	6.30461
1	38250001	38350000	0.315678	0.19593	0.289339	0.0963296	0.215881	0.222632	5.56588
1	39600001	39700000	0.202265	0.183354	0.216139	0.173476	0.150626	0.185172	3.93645
1	40050001	40150000	0.183841	0.156939	0.233027	0.159778	0.22795	0.192307	4.24681
1	40225001	40325000	0.254188	0.107872	0.201287	0.161832	0.19125	0.183286	3.8544
1	44700001	44800000	0.260707	0.204295	0.207184	0.162007	0.20048	0.206934	4.88308
1	44725001	44825000	0.280286	0.194207	0.200818	0.163126	0.18865	0.205417	4.81709
1	44750001	44850000	0.315274	0.193681	0.212965	0.156628	0.194442	0.214598	5.21643
1	44775001	44875000	0.323103	0.166346	0.192029	0.155016	0.182071	0.203713	4.74295
1	47450001	47550000	0.225821	0.153388	0.219487	0.0737014	0.252238	0.184927	3.9258
1	47475001	47575000	0.260718	0.164754	0.253933	0.0764775	0.283036	0.207784	4.92002
1	58025001	58125000	0.291671	0.125854	0.193835	0.0953199	0.305198	0.202375	4.68478
1	97300001	97400000	0.22443	0.181095	0.219933	0.198949	0.134007	0.191683	4.21967
1	97325001	97425000	0.276617	0.195557	0.325338	0.238578	0.133984	0.234015	6.06103
1	97350001	97450000	0.291048	0.236516	0.344984	0.259656	0.142546	0.25495	6.97168
1	97375001	97475000	0.292985	0.210748	0.310444	0.248745	0.140234	0.240631	6.34883
1	102350001	102450000	0.0982927	0.162155	0.346067	0.142535	0.2158	0.19297	4.27565
1	112700001	112800000	0.238362	0.189398	0.150005	0.160086	0.222098	0.19199	4.23302
1	112725001	112825000	0.25966	0.182746	0.154007	0.173555	0.227603	0.199514	4.56031
1	127625001	127725000	0.187438	0.203309	0.105394	0.249195	0.16655	0.182377	3.81488
1	134600001	134700000	0.233366	0.0536722	0.184078	0.194543	0.261858	0.185504	3.95088
1	134625001	134725000	0.204529	0.0344789	0.244233	0.220737	0.249996	0.190795	4.18103
1	134650001	134750000	0.14224	0.0322272	0.264509	0.267134	0.233004	0.187823	4.05177
1	134675001	134775000	0.148924	0.0264264	0.334346	0.30603	0.220342	0.207214	4.89524
1	134700001	134800000	0.141334	0.0415014	0.362517	0.307579	0.195051	0.209597	4.99888
2	3950001	4050000	0.221614	0.184238	0.241261	0.0954995	0.185763	0.185675	3.95834
2	3975001	4075000	0.308071	0.161186	0.200134	0.0797604	0.184133	0.186657	4.00105
2	4100001	4200000	0.205	0.131507	0.229353	0.154809	0.230168	0.190167	4.15374
2	4125001	4225000	0.239843	0.136426	0.217103	0.143347	0.209706	0.189285	4.11536
2	4300001	4400000	0.248834	0.155438	0.151565	0.188296	0.252088	0.199244	4.54857
2	4325001	4425000	0.242815	0.152896	0.152229	0.161557	0.24835	0.19157	4.21474
2	16250001	16350000	0.238364	0.202476	0.169765	0.12526	0.192176	0.185608	3.95543
2	16275001	16375000	0.232136	0.211275	0.170966	0.11502	0.175254	0.18093	3.75195
2	18350001	18450000	0.295916	0.171068	0.260401	0.0721111	0.13495	0.186889	4.01115
2	18375001	18475000	0.317869	0.175124	0.294844	0.083401	0.134906	0.201229	4.6349
2	18400001	18500000	0.30393	0.176478	0.262665	0.0923462	0.139238	0.194931	4.36097
2	44350001	44450000	0.288244	0.176632	0.178809	0.20386	0.101907	0.189891	4.1417
2	44375001	44475000	0.300783	0.164905	0.176422	0.17579	0.0995724	0.183494	3.86349
2	44400001	44500000	0.300643	0.165216	0.17056	0.170996	0.111996	0.183882	3.88036
2	64550001	64650000	0.25101	0.0888459	0.349737	0.148228	0.134312	0.194426	4.33901
2	64575001	64675000	0.20829	0.0928135	0.352132	0.130616	0.145939	0.185958	3.97064
2	87875001	87975000	0.193498	0.202367	0.0954309	0.160981	0.289272	0.18831	4.07295
2	87900001	88000000	0.187649	0.205217	0.0995064	0.147139	0.267771	0.181457	3.77484
2	98675001	98775000	0.178656	0.143969	0.187947	0.181702	0.23042	0.184539	3.90892
2	98700001	98800000	0.172589	0.155158	0.194024	0.193785	0.228614	0.188834	4.09574
2	98725001	98825000	0.19614	0.145541	0.195293	0.206903	0.215507	0.191877	4.2281
2	110425001	110525000	0.258125	0.136773	0.197313	0.158185	0.181442	0.186368	3.98847
2	110450001	110550000	0.220947	0.129069	0.237384	0.169778	0.163399	0.184116	3.8905
2	123550001	123650000	0.2604	0.232835	0.162139	0.113471	0.162924	0.186354	3.98786
2	123575001	123675000	0.282357	0.284872	0.161003	0.12014	0.150161	0.199706	4.56868
2	123600001	123700000	0.306538	0.316068	0.185064	0.127749	0.156115	0.218307	5.37776
2	123625001	123725000	0.316764	0.309837	0.167494	0.116039	0.158705	0.213768	5.18031
2	133675001	133775000	0.266057	0.158667	0.0806541	0.139192	0.337098	0.196334	4.42196
2	133700001	133800000	0.274566	0.147547	0.0898648	0.136642	0.319738	0.193672	4.30617
3	7275001	7375000	0.167119	0.0621071	0.249239	0.186374	0.25208	0.183384	3.85868
3	27250001	27350000	0.15718	0.231568	0.126949	0.226295	0.192491	0.186897	4.01147
3	28500001	28600000	0.247358	0.20812	0.192085	0.109094	0.17745	0.186822	4.00821
3	28525001	28625000	0.281119	0.182288	0.255179	0.157777	0.261421	0.227557	5.78011
3	28550001	28650000	0.272331	0.176405	0.278279	0.16569	0.299059	0.238353	6.24973
3	28575001	28675000	0.294035	0.16527	0.267103	0.158592	0.293133	0.235627	6.13115
3	28600001	28700000	0.216037	0.121434	0.232295	0.169141	0.297067	0.207195	4.8944
3	31150001	31250000	0.240313	0.138055	0.17292	0.100887	0.266123	0.18366	3.87067
3	31175001	31275000	0.279002	0.149449	0.203924	0.126357	0.321723	0.216091	5.28138
3	31200001	31300000	0.292453	0.140743	0.224922	0.151658	0.35988	0.233931	6.05739
3	31225001	31325000	0.306488	0.136774	0.23827	0.175265	0.345316	0.240423	6.33976
3	31250001	31350000	0.221215	0.137726	0.19362	0.122894	0.248825	0.184856	3.92272
3	48575001	48675000	0.152901	0.0926581	0.219225	0.304632	0.173353	0.188554	4.08356
3	60000001	60100000	0.176457	0.148846	0.273247	0.171716	0.255531	0.20516	4.80588
3	60025001	60125000	0.171466	0.151343	0.311271	0.205187	0.262379	0.220329	5.46573
3	60050001	60150000	0.15843	0.130247	0.334808	0.197221	0.297505	0.223642	5.60983
3	60075001	60175000	0.152621	0.126526	0.295633	0.188362	0.290756	0.210779	5.05033
3	60725001	60825000	0.273961	0.230729	0.155454	0.156928	0.222542	0.207923	4.92608
3	60775001	60875000	0.265822	0.166199	0.160272	0.152609	0.190918	0.187164	4.0231
3	61500001	61600000	0.275292	0.307572	0.190742	0.1239	0.0839161	0.196284	4.41982
3	61525001	61625000	0.284964	0.340072	0.206889	0.121229	0.0797413	0.206579	4.86764
3	61550001	61650000	0.274861	0.359675	0.20942	0.117144	0.0702801	0.206276	4.85444
3	61575001	61675000	0.264868	0.350183	0.233471	0.0981043	0.0584556	0.201016	4.62566
3	68925001	69025000	0.214538	0.0658247	0.176762	0.11485	0.358912	0.186177	3.98018
3	80575001	80675000	0.117316	0.236182	0.283392	0.0741724	0.253498	0.192912	4.27313
3	85400001	85500000	0.284173	0.147765	0.236394	0.112338	0.191514	0.194437	4.33946
3	85425001	85525000	0.2593	0.15497	0.260385	0.114223	0.196409	0.197057	4.45345
3	88075001	88175000	0.281457	0.166748	0.165345	0.100684	0.279232	0.198693	4.5246
3	92100001	92200000	0.0569255	0.279353	0.244028	0.14306	0.214962	0.187666	4.04493
3	93475001	93575000	0.271999	0.158683	0.188013	0.110255	0.191973	0.184185	3.89351
3	93500001	93600000	0.279586	0.153904	0.186444	0.145132	0.203575	0.193728	4.30864
3	93525001	93625000	0.253485	0.168983	0.236523	0.182518	0.213403	0.210982	5.05916
3	96425001	96525000	0.364417	0.234382	0.174608	0.156261	0.295078	0.244949	6.53665
3	96450001	96550000	0.314074	0.199434	0.166657	0.182498	0.305637	0.23366	6.0456
3	96475001	96575000	0.320072	0.193961	0.166657	0.180883	0.305637	0.233442	6.03611
4	5025001	5125000	0.277289	0.10367	0.0480203	0.23159	0.249725	0.182059	3.80104
4	5050001	5150000	0.270005	0.102222	0.0678013	0.247844	0.274767	0.192528	4.25641
4	5075001	5175000	0.310616	0.0840449	0.0653298	0.246914	0.243046	0.18999	4.14605
4	5100001	5200000	0.32424	0.0724772	0.0717124	0.25528	0.249947	0.194731	4.35226
4	5125001	5225000	0.363232	0.0739956	0.0764132	0.216414	0.209371	0.187885	4.05447
4	43550001	43650000	0.361909	0.118755	0.312088	0.0610582	0.147248	0.200211	4.59064
4	43575001	43675000	0.348788	0.103113	0.263962	0.0661757	0.123179	0.181044	3.75688
4	63800001	63900000	0.148588	0.176887	0.250373	0.171445	0.175952	0.184649	3.91369
4	63825001	63925000	0.208757	0.22983	0.229132	0.231876	0.222017	0.224322	5.63943
4	63850001	63950000	0.198927	0.205093	0.201375	0.192652	0.19743	0.199096	4.5421
4	63875001	63975000	0.20008	0.205953	0.24606	0.161975	0.19206	0.201226	4.63476
4	100100001	100200000	0.319501	0.148971	0.0985518	0.139962	0.21984	0.185365	3.94485
4	100125001	100225000	0.240129	0.165348	0.130155	0.126121	0.24334	0.181019	3.75579
4	112200001	112300000	0.257217	0.175988	0.210583	0.0970775	0.297571	0.207687	4.91583
4	112225001	112325000	0.241714	0.170663	0.199528	0.0926856	0.300625	0.201043	4.62682
5	10800001	10900000	0.182706	0.197347	0.222817	0.20732	0.236503	0.209339	4.98767
5	10825001	10925000	0.2039	0.171397	0.249737	0.220778	0.237068	0.216576	5.30247
5	10850001	10950000	0.193577	0.124031	0.191123	0.199496	0.211344	0.183914	3.88175
5	32100001	32200000	0.327408	0.154897	0.120018	0.0898719	0.222688	0.182977	3.84097
5	32125001	32225000	0.304447	0.209274	0.120566	0.0865978	0.246126	0.193402	4.29446
5	55125001	55225000	0.317262	0.120309	0.113084	0.113797	0.264781	0.185846	3.96579
5	84150001	84250000	0.27097	0.206792	0.17146	0.151904	0.118843	0.183994	3.88521
5	86225001	86325000	0.158692	0.203789	0.240067	0.11754	0.335778	0.211173	5.06746
5	102500001	102600000	0.203435	0.268294	0.239552	0.19344	0.155439	0.212032	5.10482
5	102525001	102625000	0.193781	0.254735	0.25599	0.207221	0.138864	0.210118	5.02158
5	112600001	112700000	0.258111	0.133188	0.147121	0.127494	0.289206	0.191024	4.19102
6	35900001	36000000	0.161488	0.213454	0.234993	0.194255	0.200575	0.200953	4.62289
6	35925001	36025000	0.149351	0.157198	0.247275	0.206922	0.218183	0.195786	4.39814
6	35950001	36050000	0.118731	0.209324	0.269389	0.217525	0.283554	0.219705	5.43856
6	35975001	36075000	0.12659	0.167927	0.194422	0.201588	0.243484	0.186803	4.00738
6	37725001	37825000	0.110852	0.291181	0.17516	0.159556	0.177405	0.182831	3.83462
6	54625001	54725000	0.268474	0.401192	0.196155	0.101363	0.241242	0.241685	6.39468
6	54650001	54750000	0.264784	0.405021	0.187539	0.104148	0.236331	0.239565	6.30244
6	54675001	54775000	0.223824	0.340835	0.172533	0.096423	0.193504	0.205424	4.81737
6	54700001	54800000	0.239319	0.324195	0.171421	0.0939549	0.17558	0.200894	4.62033
6	56800001	56900000	0.235819	0.161229	0.138921	0.155607	0.300192	0.198353	4.50983
6	56825001	56925000	0.238718	0.164383	0.189915	0.128308	0.243763	0.193017	4.27772
6	76175001	76275000	0.302804	0.175079	0.0904284	0.278431	0.203338	0.210016	5.01713
6	76200001	76300000	0.323617	0.142329	0.0693177	0.289931	0.208303	0.206699	4.87286
6	79500001	79600000	0.119327	0.160386	0.096759	0.255925	0.355089	0.197497	4.47257
6	79525001	79625000	0.103775	0.168508	0.08211	0.266648	0.379198	0.200048	4.58353
6	79550001	79650000	0.151522	0.194405	0.0953051	0.292961	0.402258	0.22729	5.76852
6	79575001	79675000	0.19227	0.19822	0.0913008	0.284262	0.402207	0.233652	6.04525
6	79600001	79700000	0.183144	0.142858	0.0820198	0.25952	0.387567	0.211022	5.06087
6	79625001	79725000	0.192658	0.147272	0.0895396	0.26496	0.373293	0.213545	5.17061
6	81250001	81350000	0.112882	0.176369	0.0745195	0.329823	0.263178	0.191354	4.20538
6	81275001	81375000	0.0785057	0.182997	0.0672183	0.337997	0.296811	0.192706	4.26416
6	82075001	82175000	0.236315	0.241363	0.129905	0.189248	0.213617	0.20209	4.67234
6	82100001	82200000	0.272205	0.20605	0.118993	0.201041	0.193409	0.19834	4.50924
6	82125001	82225000	0.296445	0.203005	0.118192	0.232125	0.196162	0.209186	4.98101
6	82150001	82250000	0.293815	0.191417	0.107424	0.269626	0.216607	0.215778	5.26777
6	86225001	86325000	0.215605	0.240291	0.191643	0.119638	0.217125	0.19686	4.44488
6	86250001	86350000	0.186848	0.258049	0.203072	0.107412	0.251108	0.201298	4.63789
6	86275001	86375000	0.139341	0.259177	0.205753	0.10065	0.248751	0.190734	4.1784
6	86300001	86400000	0.129953	0.264492	0.203951	0.104402	0.239096	0.188379	4.07595
6	95325001	95425000	0.175453	0.0741663	0.171445	0.187942	0.33863	0.189527	4.1259
6	95350001	95450000	0.16038	0.0781792	0.166312	0.177783	0.367703	0.190072	4.14958
6	113950001	114050000	0.220713	0.0919771	0.26362	0.195131	0.207467	0.195782	4.39796
6	113975001	114075000	0.198502	0.0999522	0.261621	0.180012	0.210165	0.19005	4.14866
6	114000001	114100000	0.198767	0.0998207	0.264406	0.17297	0.209129	0.189019	4.10378
6	116025001	116125000	0.154919	0.084835	0.323226	0.162488	0.209054	0.186904	4.0118
6	116050001	116150000	0.170365	0.0888853	0.303603	0.177697	0.203938	0.188898	4.09852
6	116175001	116275000	0.176427	0.145212	0.20241	0.187554	0.227481	0.187817	4.0515
6	116200001	116300000	0.139454	0.16477	0.230457	0.179315	0.195762	0.181952	3.79637
7	29025001	29125000	0.217462	0.241869	0.125319	0.154739	0.275785	0.203035	4.71345
7	35475001	35575000	0.210279	0.261474	0.272156	0.108014	0.23332	0.217048	5.32302
7	35500001	35600000	0.223221	0.291052	0.255333	0.127884	0.237977	0.227094	5.75997
7	35525001	35625000	0.20701	0.225775	0.199382	0.130645	0.177741	0.188111	4.06428
7	48550001	48650000	0.215747	0.326794	0.251437	0.0796459	0.105166	0.195758	4.39692
7	48575001	48675000	0.240078	0.326234	0.225147	0.0898969	0.0658011	0.189431	4.12173
7	48975001	49075000	0.0999794	0.249181	0.321992	0.159525	0.0890668	0.183949	3.88325
7	49000001	49100000	0.120019	0.258569	0.287761	0.162589	0.0926315	0.184314	3.89913
7	49075001	49175000	0.177199	0.249402	0.290139	0.110657	0.0816532	0.18181	3.79022
7	50550001	50650000	0.310338	0.306987	0.147501	0.115574	0.115533	0.199187	4.54607
7	59975001	60075000	0.242683	0.0559823	0.0600031	0.317905	0.268699	0.189055	4.10535
7	79825001	79925000	0.315247	0.278699	0.153199	0.105155	0.1586	0.20218	4.67626
7	79850001	79950000	0.380054	0.369038	0.156473	0.0528664	0.173073	0.226301	5.72549
7	79875001	79975000	0.336597	0.311279	0.138031	0.0476462	0.148105	0.196332	4.42188
7	86775001	86875000	0.280812	0.138018	0.142211	0.0877806	0.287994	0.187363	4.03177
7	102250001	102350000	0.252004	0.234102	0.157004	0.056945	0.263919	0.192795	4.26803
7	107750001	107850000	0.198214	0.144918	0.214278	0.166352	0.192583	0.183269	3.85368
7	107775001	107875000	0.198088	0.157409	0.218559	0.179984	0.199632	0.190734	4.17841
8	43950001	44050000	0.386395	0.170401	0.170917	0.0651851	0.19862	0.198304	4.50766
8	67600001	67700000	0.276183	0.155394	0.24114	0.102408	0.211357	0.197296	4.46384
8	67625001	67725000	0.31387	0.169912	0.234193	0.0974564	0.172045	0.197495	4.47249
8	67650001	67750000	0.306311	0.194896	0.251871	0.0935589	0.152625	0.199852	4.57503
8	67675001	67775000	0.260537	0.191245	0.256995	0.0786843	0.136528	0.184798	3.92017
8	78150001	78250000	0.28578	0.127419	0.254073	0.177877	0.142221	0.197474	4.47157
8	78175001	78275000	0.348826	0.108695	0.262696	0.15348	0.164924	0.207724	4.91743
8	78200001	78300000	0.303693	0.123091	0.19756	0.124031	0.19927	0.189529	4.12598
8	90550001	90650000	0.279471	0.205741	0.12186	0.13331	0.169439	0.181964	3.79691
8	90575001	90675000	0.334386	0.22544	0.182733	0.202273	0.222052	0.233377	6.03328
8	90600001	90700000	0.244504	0.184939	0.176045	0.179402	0.263701	0.209718	5.00417
8	90625001	90725000	0.243424	0.144331	0.143115	0.152833	0.223808	0.181502	3.77682
8	91800001	91900000	0.287498	0.158728	0.179702	0.164702	0.156331	0.189392	4.12002
8	91825001	91925000	0.281278	0.175735	0.112078	0.179493	0.161611	0.182039	3.80019
8	91850001	91950000	0.281764	0.178138	0.117791	0.169101	0.16362	0.182082	3.80207
8	91925001	92025000	0.180786	0.245025	0.115735	0.196553	0.209797	0.189579	4.12817
8	91950001	92050000	0.180129	0.251033	0.0987093	0.19382	0.18737	0.182213	3.80772
8	93900001	94000000	0.294203	0.0583355	0.0853429	0.233722	0.273751	0.189071	4.10605
8	94100001	94200000	0.287093	0.239771	0.168135	0.174279	0.186815	0.211219	5.06944
8	94125001	94225000	0.249293	0.254713	0.181422	0.21041	0.238304	0.226828	5.74843
8	94150001	94250000	0.189899	0.246534	0.168896	0.231328	0.23727	0.214785	5.22458
8	94175001	94275000	0.177066	0.227423	0.165825	0.235423	0.224939	0.206135	4.84832
8	94200001	94300000	0.177423	0.209607	0.12842	0.223296	0.199192	0.187588	4.04153
8	103950001	104050000	0.25628	0.0491533	0.122549	0.268513	0.226472	0.184594	3.9113
8	103975001	104075000	0.253778	0.0543403	0.130241	0.263716	0.231398	0.186695	4.00268
9	9350001	9450000	0.267501	0.120536	0.254544	0.116687	0.214044	0.194663	4.34928
9	25275001	25375000	0.352041	0.178486	0.0842407	0.150146	0.168558	0.186694	4.00267
9	75675001	75775000	0.240864	0.125098	0.286038	0.122441	0.200476	0.194983	4.36323
9	85475001	85575000	0.264943	0.132566	0.227947	0.0981045	0.231465	0.191005	4.19018
10	17275001	17375000	0.295069	0.25122	0.157074	0.134379	0.179487	0.203446	4.73134
10	17300001	17400000	0.313426	0.290669	0.169626	0.121819	0.180094	0.215127	5.23944
10	17325001	17425000	0.22202	0.28185	0.186405	0.110072	0.187853	0.19764	4.4788
10	17725001	17825000	0.308804	0.102267	0.177452	0.186852	0.154626	0.186	3.97248
10	17750001	17850000	0.30508	0.117009	0.16486	0.215635	0.156556	0.191828	4.22598
10	17775001	17875000	0.259099	0.132001	0.150235	0.198777	0.171397	0.182302	3.8116
10	19125001	19225000	0.190535	0.188957	0.16361	0.184698	0.220162	0.189592	4.12873
10	19350001	19450000	0.244771	0.221635	0.118151	0.122372	0.216605	0.184707	3.91622
10	46300001	46400000	0.235559	0.180108	0.346795	0.0534979	0.105625	0.184317	3.89926
10	49850001	49950000	0.0854342	0.220571	0.077778	0.199598	0.377989	0.192274	4.24538
10	49875001	49975000	0.0847351	0.212224	0.0768778	0.194079	0.392818	0.192147	4.23985
10	50000001	50100000	0.102677	0.160081	0.268819	0.142233	0.238264	0.182415	3.81653
11	6675001	6775000	0.303817	0.0949684	0.220129	0.0807612	0.248505	0.189636	4.13064
11	19425001	19525000	0.311099	0.0973422	0.18513	0.180709	0.152798	0.185416	3.94705
11	33850001	33950000	0.236729	0.0989903	0.114231	0.0894265	0.384456	0.184767	3.91882
11	33875001	33975000	0.254662	0.0903023	0.123527	0.0858999	0.353081	0.181494	3.77649
11	42675001	42775000	0.292271	0.101485	0.188142	0.136096	0.20118	0.183835	3.87829
11	42700001	42800000	0.316745	0.105921	0.192188	0.138254	0.204652	0.191552	4.21398
11	53200001	53300000	0.259152	0.114147	0.211515	0.179466	0.139823	0.180821	3.74718
11	53225001	53325000	0.272569	0.122825	0.215904	0.223859	0.146442	0.19632	4.42136
11	55925001	56025000	0.209908	0.110692	0.0722359	0.224592	0.330215	0.189529	4.12596
11	55950001	56050000	0.239222	0.115213	0.0740796	0.223163	0.34288	0.198911	4.5341
11	55975001	56075000	0.199796	0.117369	0.110559	0.194934	0.314034	0.187338	4.03069
11	56000001	56100000	0.214321	0.113695	0.122592	0.187729	0.302543	0.188176	4.06712
11	56050001	56150000	0.226543	0.138483	0.17512	0.162306	0.201992	0.180889	3.75013
11	56075001	56175000	0.270805	0.154571	0.136985	0.184658	0.195558	0.188515	4.08188
11	56100001	56200000	0.234507	0.153699	0.149463	0.170297	0.207637	0.18312	3.84721
11	56125001	56225000	0.25112	0.194865	0.194615	0.144379	0.266926	0.210381	5.033
11	58150001	58250000	0.231095	0.160296	0.240386	0.158658	0.199046	0.197896	4.48994
11	58175001	58275000	0.250149	0.155856	0.252179	0.162709	0.223423	0.208863	4.96698
11	58925001	59025000	0.21873	0.195394	0.101141	0.164154	0.256975	0.187279	4.02811
11	58950001	59050000	0.234064	0.220363	0.0941231	0.171763	0.297753	0.203613	4.73861
11	58975001	59075000	0.211494	0.23458	0.0783561	0.172901	0.306645	0.200795	4.61603
11	59200001	59300000	0.240044	0.198133	0.261587	0.143172	0.130434	0.194674	4.34978
11	83150001	83250000	0.189851	0.182146	0.159062	0.105747	0.282926	0.183946	3.88315
11	86600001	86700000	0.276795	0.190656	0.172783	0.147168	0.297679	0.217016	5.32162
11	86625001	86725000	0.263741	0.191846	0.153037	0.140974	0.320148	0.213949	5.18821
11	95350001	95450000	0.20623	0.260007	0.152061	0.118717	0.170854	0.181574	3.77993
11	105650001	105750000	0.206609	0.064958	0.0692378	0.188844	0.467734	0.199476	4.55867
11	105675001	105775000	0.278678	0.0614005	0.0766112	0.217166	0.485759	0.223923	5.62204
12	6600001	6700000	0.178095	0.170543	0.178519	0.213601	0.207789	0.18971	4.13383
12	6650001	6750000	0.263572	0.159005	0.182333	0.247468	0.196979	0.209872	5.01084
12	6675001	6775000	0.241201	0.144749	0.198254	0.229288	0.213536	0.205406	4.81658
12	20125001	20225000	0.255966	0.163218	0.278709	0.186329	0.350438	0.246932	6.6229
12	20150001	20250000	0.211423	0.121449	0.299455	0.134946	0.281689	0.209792	5.00739
12	20175001	20275000	0.224865	0.137831	0.307135	0.147427	0.255416	0.214535	5.21369
12	38400001	38500000	0.265061	0.247189	0.25825	0.0907915	0.173629	0.206984	4.88524
12	38425001	38525000	0.267473	0.239065	0.256792	0.0900911	0.183683	0.207421	4.90424
12	38450001	38550000	0.262827	0.197888	0.212307	0.094513	0.15838	0.185183	3.93693
12	42525001	42625000	0.347483	0.160931	0.131615	0.115756	0.207434	0.192644	4.26147
12	42550001	42650000	0.360992	0.174737	0.138921	0.119104	0.202367	0.199224	4.54769
12	42575001	42675000	0.317649	0.171118	0.143126	0.102046	0.187359	0.18426	3.89677
12	44175001	44275000	0.429252	0.0862567	0.0447784	0.0749698	0.304181	0.187888	4.05458
12	44200001	44300000	0.442287	0.0868167	0.042445	0.0759375	0.301029	0.189703	4.13355
12	44225001	44325000	0.428628	0.0863718	0.0401501	0.0735648	0.284339	0.182611	3.82505
12	44250001	44350000	0.445282	0.0815903	0.0455968	0.0705446	0.27213	0.183029	3.84323
12	50000001	50100000	0.286321	0.175594	0.182519	0.158752	0.174206	0.195478	4.38477
12	50025001	50125000	0.398537	0.212602	0.235856	0.193345	0.24427	0.256922	7.05746
12	50050001	50150000	0.246599	0.194751	0.221169	0.181107	0.172938	0.203313	4.72555
12	58750001	58850000	0.367864	0.127574	0.167155	0.172332	0.192244	0.205434	4.81781
12	58775001	58875000	0.397669	0.136252	0.172691	0.189459	0.196999	0.218614	5.39112
12	58800001	58900000	0.384045	0.121997	0.161942	0.170212	0.189806	0.2056	4.82505
12	59050001	59150000	0.262226	0.190358	0.205478	0.0722052	0.222746	0.190603	4.17269
12	59075001	59175000	0.271986	0.216029	0.24751	0.085629	0.260301	0.216291	5.29009
12	59100001	59200000	0.208744	0.18084	0.195965	0.0897404	0.264602	0.187978	4.05852
12	62200001	62300000	0.198588	0.202034	0.173335	0.122473	0.210334	0.181353	3.77033
12	62225001	62325000	0.232759	0.19903	0.22863	0.129105	0.285887	0.215082	5.2375
12	62250001	62350000	0.237886	0.167353	0.210261	0.124703	0.280082	0.204057	4.75792
12	62275001	62375000	0.246971	0.138475	0.203134	0.133055	0.293592	0.203045	4.71392
12	62300001	62400000	0.214065	0.0943845	0.161443	0.14298	0.292028	0.18098	3.75412
12	74375001	74475000	0.238834	0.215447	0.179067	0.149566	0.233957	0.203374	4.72822
12	74400001	74500000	0.230316	0.229485	0.182808	0.168018	0.2257	0.207265	4.89747
12	83375001	83475000	0.213021	0.178562	0.169712	0.161047	0.234062	0.191281	4.20218
12	83400001	83500000	0.201383	0.133506	0.214181	0.141247	0.217943	0.181652	3.78335
13	32625001	32725000	0.201092	0.196415	0.269309	0.0838663	0.179923	0.186121	3.97774
13	49675001	49775000	0.179514	0.193296	0.321504	0.0756144	0.214078	0.196801	4.4423
13	51600001	51700000	0.289927	0.11448	0.177535	0.110961	0.225353	0.183651	3.8703
13	53525001	53625000	0.207512	0.137268	0.273382	0.126828	0.264847	0.201967	4.66703
13	53550001	53650000	0.206881	0.140583	0.278834	0.147973	0.277054	0.210265	5.02796
13	53575001	53675000	0.202858	0.148727	0.283792	0.15487	0.29409	0.216867	5.31515
13	58750001	58850000	0.176629	0.139227	0.260775	0.0968024	0.233326	0.181352	3.77029
13	60150001	60250000	0.360312	0.114713	0.295443	0.10505	0.10764	0.196632	4.43493
13	65125001	65225000	0.203901	0.171591	0.204251	0.164617	0.170332	0.182938	3.8393
13	65150001	65250000	0.225944	0.172526	0.213977	0.182769	0.179678	0.194979	4.36304
13	65175001	65275000	0.203829	0.159224	0.20396	0.169694	0.176044	0.18255	3.82242
13	65700001	65800000	0.19061	0.221348	0.122721	0.229597	0.271329	0.207121	4.89119
13	65725001	65825000	0.223758	0.278305	0.104008	0.218626	0.399428	0.244825	6.53125
13	65750001	65850000	0.220843	0.276899	0.15104	0.208993	0.401129	0.251781	6.83381
13	65775001	65875000	0.244295	0.198443	0.102532	0.143171	0.341277	0.205944	4.83999
14	30125001	30225000	0.181211	0.0663874	0.181903	0.243057	0.249378	0.184387	3.90232
14	35550001	35650000	0.210851	0.129442	0.265407	0.115716	0.187546	0.181793	3.78945
14	57625001	57725000	0.179912	0.231436	0.164045	0.181978	0.198637	0.191201	4.19873
14	73700001	73800000	0.243493	0.21858	0.128733	0.162657	0.238302	0.198353	4.5098
14	73725001	73825000	0.258186	0.338884	0.123587	0.17757	0.241152	0.227876	5.794
14	73750001	73850000	0.262149	0.319213	0.127151	0.155981	0.255271	0.223953	5.62335
14	73775001	73875000	0.282082	0.184817	0.139958	0.136465	0.254951	0.199655	4.56642
14	73800001	73900000	0.278567	0.1414	0.17033	0.113814	0.228764	0.186575	3.99748
14	78625001	78725000	0.2238	0.117577	0.321204	0.115125	0.128032	0.181147	3.76139
15	33475001	33575000	0.0795354	0.153898	0.349404	0.0919042	0.269132	0.188775	4.09317
15	33500001	33600000	0.0844903	0.166685	0.279433	0.134807	0.238798	0.180843	3.74813
15	49250001	49350000	0.302234	0.117602	0.143106	0.149547	0.303574	0.203213	4.72119
15	49275001	49375000	0.319655	0.179951	0.170633	0.128139	0.289081	0.217492	5.34231
15	49300001	49400000	0.277108	0.204244	0.18863	0.167122	0.255127	0.218446	5.38383
15	49325001	49425000	0.254627	0.200287	0.18488	0.16632	0.225219	0.206266	4.85403
15	49350001	49450000	0.200119	0.179305	0.174793	0.158952	0.195806	0.181795	3.78957
15	52025001	52125000	0.32261	0.245107	0.189218	0.11851	0.229917	0.221072	5.49805
15	52050001	52150000	0.361246	0.232225	0.237341	0.140394	0.295264	0.253294	6.89964
15	52075001	52175000	0.31928	0.188451	0.233214	0.133461	0.23188	0.221257	5.50609
15	52100001	52200000	0.2692	0.159177	0.193154	0.138514	0.192298	0.190469	4.16685
15	54325001	54425000	0.253419	0.241362	0.204188	0.101593	0.132495	0.186612	3.99907
15	55075001	55175000	0.119628	0.193864	0.225287	0.171633	0.255702	0.193223	4.28665
15	55100001	55200000	0.141271	0.208555	0.267795	0.182153	0.28216	0.216387	5.29425
15	55125001	55225000	0.141311	0.207316	0.25612	0.183303	0.285761	0.214762	5.22357
15	55150001	55250000	0.160776	0.197502	0.255695	0.190634	0.291559	0.219233	5.41805
15	63600001	63700000	0.167497	0.212785	0.1532	0.199055	0.236968	0.193901	4.31615
15	69775001	69875000	0.258167	0.123997	0.184518	0.105833	0.250105	0.184524	3.90826
15	70675001	70775000	0.158351	0.203777	0.205102	0.194613	0.170467	0.186462	3.99257
15	70700001	70800000	0.179523	0.219822	0.248009	0.216592	0.196987	0.212186	5.11153
15	70725001	70825000	0.149938	0.261199	0.217439	0.224208	0.267391	0.224035	5.62692
15	70750001	70850000	0.286725	0.218633	0.305849	0.210296	0.230688	0.250438	6.77542
15	70775001	70875000	0.260635	0.157997	0.259727	0.167431	0.171128	0.203383	4.72862
15	70800001	70900000	0.238067	0.160055	0.249929	0.156823	0.169315	0.194838	4.35689
15	70825001	70925000	0.242344	0.159662	0.243004	0.158992	0.165328	0.193866	4.31462
16	33625001	33725000	0.143084	0.212653	0.331504	0.123872	0.255556	0.213334	5.16145
16	33650001	33750000	0.171318	0.208715	0.372691	0.12644	0.317621	0.239357	6.2934
16	33675001	33775000	0.299728	0.219991	0.406592	0.119796	0.410738	0.291369	8.55583
16	33725001	33825000	0.308987	0.14233	0.321705	0.0793224	0.391857	0.24884	6.70591
16	33750001	33850000	0.244537	0.123152	0.252108	0.0594562	0.320234	0.199897	4.57698
16	40650001	40750000	0.303329	0.100285	0.206493	0.143142	0.240977	0.198845	4.53122
16	40675001	40775000	0.349195	0.128203	0.23613	0.148504	0.306493	0.233705	6.04755
16	40700001	40800000	0.326508	0.177882	0.246128	0.116823	0.229434	0.219355	5.42335
16	40725001	40825000	0.31089	0.18813	0.213274	0.0974449	0.190325	0.200013	4.582
16	40750001	40850000	0.303939	0.201205	0.197525	0.105549	0.177871	0.197218	4.46043
16	40775001	40875000	0.309921	0.226335	0.206291	0.115631	0.188409	0.209317	4.98673
16	41000001	41100000	0.210761	0.226083	0.264868	0.123469	0.193902	0.203817	4.74747
16	41025001	41125000	0.238487	0.245921	0.263819	0.132417	0.197025	0.215534	5.25714
16	41050001	41150000	0.238487	0.225612	0.255375	0.139841	0.201897	0.212242	5.11397
16	41075001	41175000	0.279682	0.269295	0.204153	0.135465	0.272747	0.232268	5.98507
16	41150001	41250000	0.221133	0.282675	0.185738	0.123337	0.286217	0.21982	5.44358
16	41175001	41275000	0.197759	0.237031	0.205124	0.114629	0.213025	0.193514	4.2993
16	43050001	43150000	0.281197	0.170904	0.198764	0.224143	0.360494	0.2471	6.63023
16	43075001	43175000	0.248769	0.173458	0.230717	0.206556	0.367597	0.245419	6.5571
16	43100001	43200000	0.266704	0.157079	0.234026	0.184538	0.383483	0.245166	6.54608
16	43125001	43225000	0.239593	0.15243	0.191645	0.16316	0.334351	0.216236	5.28767
16	62625001	62725000	0.272337	0.134372	0.192722	0.140189	0.232959	0.194516	4.34289
16	62650001	62750000	0.281478	0.140514	0.214459	0.165996	0.253058	0.211101	5.06433
16	62675001	62775000	0.270006	0.177703	0.243321	0.217909	0.245028	0.230794	5.92091
16	62700001	62800000	0.264556	0.187449	0.232903	0.243272	0.1847	0.222576	5.56346
16	62725001	62825000	0.245016	0.172953	0.205933	0.217594	0.174125	0.203124	4.71734
16	74450001	74550000	0.343896	0.193677	0.12068	0.0610645	0.188452	0.181554	3.77908
16	75225001	75325000	0.227738	0.158706	0.250907	0.120345	0.169403	0.18542	3.94724
17	6600001	6700000	0.21927	0.124704	0.189176	0.172634	0.1986	0.180877	3.74963
17	6625001	6725000	0.246288	0.169929	0.199221	0.167993	0.197482	0.196183	4.4154
17	6650001	6750000	0.258004	0.188184	0.202439	0.168501	0.196299	0.202685	4.69826
17	6675001	6775000	0.249064	0.179313	0.182639	0.136221	0.182483	0.185944	3.97003
17	6825001	6925000	0.211569	0.193854	0.216517	0.163144	0.255912	0.208199	4.9381
17	6850001	6950000	0.225527	0.204686	0.235041	0.230161	0.3023	0.239543	6.3015
17	6875001	6975000	0.272159	0.206592	0.243764	0.329128	0.330517	0.276432	7.90611
17	6900001	7000000	0.314131	0.217351	0.254067	0.354729	0.348893	0.297834	8.83706
17	6925001	7025000	0.238233	0.136689	0.194987	0.292946	0.250249	0.222621	5.56541
17	8450001	8550000	0.254359	0.103126	0.228419	0.220223	0.221262	0.205478	4.81971
17	8475001	8575000	0.288807	0.0947584	0.242197	0.220677	0.243083	0.217905	5.36026
17	8500001	8600000	0.348906	0.0808206	0.228474	0.205492	0.232037	0.219146	5.41426
17	8525001	8625000	0.35478	0.0738629	0.234182	0.217387	0.247817	0.225606	5.69525
17	8550001	8650000	0.386053	0.0800344	0.228122	0.261223	0.277689	0.246624	6.60951
17	8575001	8675000	0.381392	0.0786052	0.204815	0.27909	0.277581	0.244297	6.50827
17	8600001	8700000	0.36111	0.0726519	0.181076	0.290142	0.262982	0.233593	6.04266
17	8625001	8725000	0.347037	0.0701224	0.169052	0.300349	0.239572	0.225226	5.67875
17	11100001	11200000	0.289679	0.165353	0.224758	0.0627316	0.190492	0.186603	3.99869
17	19475001	19575000	0.210381	0.224222	0.198589	0.108288	0.371858	0.222667	5.56744
17	19500001	19600000	0.234944	0.221836	0.19132	0.113458	0.362124	0.224736	5.65743
17	19525001	19625000	0.238034	0.182488	0.147633	0.107675	0.329633	0.201092	4.62897
17	19550001	19650000	0.239505	0.155881	0.143693	0.108741	0.30476	0.190516	4.16891
17	27575001	27675000	0.1897	0.2336	0.236795	0.11318	0.306887	0.216032	5.27882
17	53650001	53750000	0.190181	0.152625	0.257457	0.220926	0.143164	0.192871	4.27133
17	56375001	56475000	0.135219	0.223868	0.333697	0.070791	0.145608	0.181837	3.79138
17	56900001	57000000	0.283339	0.246659	0.181309	0.0543479	0.149568	0.183045	3.84391
17	61925001	62025000	0.177036	0.153744	0.162508	0.119961	0.298761	0.182402	3.81596
17	67450001	67550000	0.362679	0.14787	0.185061	0.0700661	0.147307	0.182597	3.82444
18	16075001	16175000	0.29832	0.0909643	0.0469104	0.0564585	0.532913	0.205113	4.80387
19	11825001	11925000	0.176493	0.194103	0.230102	0.0839962	0.220225	0.180984	3.75428
19	24775001	24875000	0.329863	0.13767	0.227318	0.070691	0.201387	0.193386	4.29374
19	24825001	24925000	0.283164	0.125486	0.200954	0.0770533	0.230234	0.183378	3.85844
19	51025001	51125000	0.318016	0.0801924	0.166974	0.154347	0.350646	0.214035	5.19195
19	51050001	51150000	0.309853	0.0633933	0.164945	0.147158	0.389507	0.214971	5.23267
19	51075001	51175000	0.319992	0.06685	0.19967	0.150927	0.370678	0.221623	5.52203
19	51100001	51200000	0.29739	0.0711467	0.203211	0.153092	0.363069	0.217582	5.34622
19	51125001	51225000	0.339783	0.0843143	0.235504	0.192106	0.367914	0.243924	6.49208
19	51150001	51250000	0.312805	0.0871813	0.274482	0.221877	0.305459	0.240361	6.33707
19	51175001	51275000	0.306043	0.0914248	0.274971	0.214082	0.28004	0.233312	6.03047
19	51200001	51300000	0.292874	0.0825159	0.266479	0.197234	0.253416	0.218504	5.38634
19	59600001	59700000	0.241047	0.202113	0.193553	0.14468	0.212554	0.198789	4.52879
19	59625001	59725000	0.216128	0.224818	0.161405	0.122212	0.183674	0.181648	3.78315
19	62275001	62375000	0.184624	0.16717	0.271355	0.125319	0.182814	0.186257	3.98363
19	62300001	62400000	0.188095	0.17343	0.232812	0.13725	0.198512	0.18602	3.97334
20	63375001	63475000	0.208756	0.274181	0.131231	0.161789	0.19167	0.193525	4.29982
20	64500001	64600000	0.218269	0.156377	0.114001	0.234538	0.184019	0.181441	3.77415
21	300001	400000	0.167326	0.267464	0.261588	0.0878503	0.123628	0.181571	3.77984
21	325001	425000	0.168326	0.283163	0.280777	0.0894479	0.12631	0.189605	4.12928
21	1500001	1600000	0.27245	0.190199	0.0774307	0.217876	0.267989	0.205189	4.80715
21	1525001	1625000	0.292482	0.203888	0.0775981	0.223265	0.263445	0.212136	5.10932
21	23100001	23200000	0.287373	0.145477	0.166876	0.123038	0.202277	0.185008	3.92933
22	1100001	1200000	0.241394	0.164278	0.242713	0.149296	0.215008	0.202538	4.69183
22	43800001	43900000	0.134418	0.28822	0.16954	0.143672	0.187971	0.184764	3.91872
22	43825001	43925000	0.165472	0.268398	0.168952	0.146016	0.187565	0.187281	4.02818
22	48650001	48750000	0.211933	0.0792761	0.172457	0.282982	0.309017	0.211133	5.06571
22	48675001	48775000	0.180836	0.0667105	0.126162	0.27017	0.281802	0.185136	3.9349
22	49975001	50075000	0.296149	0.0820871	0.0615787	0.207634	0.270046	0.183499	3.86368
22	56375001	56475000	0.158717	0.136848	0.160041	0.175633	0.286726	0.183593	3.86778
22	56400001	56500000	0.158537	0.142778	0.162905	0.182942	0.331403	0.195713	4.39497
22	56500001	56600000	0.22402	0.127338	0.198438	0.155366	0.313502	0.203733	4.74383
23	25001	125000	0.336255	0.270431	0.171172	0.154717	0.303238	0.247162	6.63293
23	50001	150000	0.373751	0.295058	0.184525	0.167412	0.407532	0.285656	8.30731
23	200001	300000	0.422241	0.325698	0.233235	0.283324	0.333274	0.319555	9.78185
23	250001	350000	0.365899	0.259635	0.230361	0.236212	0.338242	0.28607	8.32533
23	275001	375000	0.329588	0.197228	0.162978	0.197772	0.278939	0.233301	6.02997
23	300001	400000	0.32029	0.181332	0.148194	0.153994	0.283275	0.217417	5.33905
23	325001	425000	0.320201	0.205869	0.166097	0.134924	0.287114	0.222841	5.57498
23	350001	450000	0.311697	0.199187	0.169454	0.116381	0.277329	0.214809	5.22563
23	375001	475000	0.339041	0.176315	0.162267	0.0864152	0.214954	0.195798	4.39869
23	31675001	31775000	0.0746729	0.220034	0.182582	0.181198	0.263991	0.184496	3.90704
23	31700001	31800000	0.0906143	0.183387	0.185087	0.218139	0.242724	0.18399	3.88505
23	34700001	34800000	0.274758	0.130199	0.0816166	0.210637	0.26002	0.191446	4.20937
23	48125001	48225000	0.26836	0.085356	0.167823	0.151441	0.263606	0.187317	4.02977
23	48150001	48250000	0.304698	0.0883616	0.13202	0.183144	0.285281	0.198701	4.52494
23	48175001	48275000	0.369459	0.08294	0.13668	0.194782	0.308704	0.218513	5.38673
23	48200001	48300000	0.407797	0.100533	0.171194	0.181243	0.320529	0.236259	6.15866
23	48250001	48350000	0.285169	0.103817	0.17952	0.144087	0.297591	0.202037	4.67005
23	48500001	48600000	0.289061	0.067037	0.192062	0.072959	0.327836	0.189791	4.13737
23	48525001	48625000	0.32326	0.0814705	0.180331	0.0791089	0.364707	0.205775	4.83267
23	48550001	48650000	0.371074	0.0798723	0.151782	0.090969	0.433729	0.225485	5.69001
24	25950001	26050000	0.225133	0.160881	0.220074	0.0733767	0.25152	0.186197	3.98104
24	35475001	35575000	0.127761	0.15874	0.263377	0.195717	0.189587	0.187037	4.01757
24	58300001	58400000	0.360548	0.140425	0.215267	0.095056	0.170254	0.19631	4.42094
25	9625001	9725000	0.252722	0.177395	0.152624	0.100929	0.23444	0.183622	3.86902
26	24350001	24450000	0.191461	0.191708	0.212163	0.0965372	0.217982	0.18197	3.79718
26	24400001	24500000	0.193088	0.23136	0.187017	0.149838	0.243381	0.200937	4.6222
26	24425001	24525000	0.174333	0.198632	0.155038	0.148865	0.229003	0.181174	3.76256
26	49350001	49450000	0.283369	0.317859	0.246195	0.122496	0.305317	0.255047	6.97589
26	49375001	49475000	0.239146	0.285124	0.243676	0.139889	0.318271	0.245221	6.54847
26	49400001	49500000	0.171782	0.268594	0.184064	0.142459	0.311107	0.215601	5.26006
26	49425001	49525000	0.141866	0.236651	0.181777	0.152265	0.339445	0.210401	5.03385
26	49450001	49550000	0.111306	0.18475	0.148046	0.155795	0.323186	0.184617	3.91229
26	49475001	49575000	0.112679	0.207415	0.143785	0.150148	0.334174	0.18964	4.13082
27	4200001	4300000	0.219892	0.21767	0.129606	0.173332	0.283882	0.204877	4.79357
27	9825001	9925000	0.258697	0.119476	0.144825	0.176378	0.239592	0.187794	4.05049
27	11175001	11275000	0.314682	0.117833	0.161187	0.139294	0.19703	0.186005	3.97269
27	21625001	21725000	0.137585	0.220933	0.204273	0.148914	0.237412	0.189823	4.13879
28	7600001	7700000	0.249819	0.082768	0.240324	0.162637	0.18972	0.185054	3.93131
28	17625001	17725000	0.189778	0.22063	0.204141	0.154477	0.179889	0.189783	4.13703
28	17650001	17750000	0.172935	0.272592	0.218273	0.201328	0.20142	0.21331	5.16039
28	18550001	18650000	0.152064	0.199014	0.188317	0.194172	0.211642	0.189042	4.10479
28	24400001	24500000	0.265031	0.0546734	0.145858	0.163794	0.331124	0.192096	4.23763
28	24425001	24525000	0.287371	0.0526575	0.154503	0.160059	0.333635	0.197645	4.47902
28	24450001	24550000	0.286939	0.0503691	0.137286	0.15017	0.336348	0.192223	4.24314
28	24475001	24575000	0.280459	0.0583907	0.109914	0.129632	0.33222	0.182123	3.80383
29	46975001	47075000	0.197821	0.23281	0.255926	0.212624	0.215471	0.22293	5.57888
29	47000001	47100000	0.214643	0.229127	0.243512	0.205274	0.232112	0.224933	5.66601

## Sheet: Jintang Black 
Chr	Starting position	Ending position	JTvsBE	JTvsMG	JTvsNJ	JTvsTG	JTvsTC	Mean FST	ZFST
1	12275001	12375000	0.176185	0.188082	0.153566	0.199192	0.225563	0.188518	4.42095
1	12300001	12400000	0.204583	0.19535	0.156993	0.226097	0.221516	0.200908	4.9966
1	12325001	12425000	0.264147	0.189564	0.169518	0.21581	0.21292	0.210392	5.43722
1	12350001	12450000	0.312817	0.181904	0.165912	0.26642	0.262487	0.237908	6.71562
1	12375001	12475000	0.237568	0.134267	0.121193	0.19556	0.223693	0.182456	4.13935
1	17475001	17575000	0.357173	0.166348	0.0461511	0.157817	0.16919	0.179336	3.99437
1	17500001	17600000	0.375081	0.179266	0.0445512	0.157536	0.171145	0.185516	4.28148
1	17525001	17625000	0.413228	0.202235	0.0417866	0.181742	0.191257	0.20605	5.2355
1	17550001	17650000	0.412339	0.203724	0.0501755	0.171679	0.188433	0.20527	5.19926
1	18825001	18925000	0.233207	0.16406	0.181046	0.175554	0.132758	0.177325	3.90095
1	29075001	29175000	0.335246	0.107758	0.152504	0.142457	0.15906	0.179405	3.99758
1	38625001	38725000	0.0671321	0.225907	0.166195	0.207743	0.223783	0.178152	3.93937
1	38675001	38775000	0.103051	0.203908	0.18203	0.172629	0.205089	0.173341	3.71587
1	50675001	50775000	0.256892	0.0932661	0.166695	0.192822	0.187364	0.179408	3.99772
1	50700001	50800000	0.237265	0.109905	0.178253	0.177859	0.192791	0.179214	3.98873
1	50725001	50825000	0.231609	0.134628	0.191438	0.189682	0.188592	0.18719	4.35925
1	51325001	51425000	0.271704	0.223678	0.117771	0.19762	0.150187	0.192192	4.59166
1	51350001	51450000	0.272218	0.243153	0.115073	0.222654	0.156717	0.201963	5.04563
1	51375001	51475000	0.27557	0.258543	0.137382	0.255588	0.140529	0.213523	5.58268
1	51400001	51500000	0.255388	0.210513	0.16185	0.23996	0.180322	0.209607	5.40074
1	51475001	51575000	0.202403	0.120545	0.126437	0.236385	0.195159	0.176186	3.84802
1	96625001	96725000	0.204143	0.125036	0.150588	0.233039	0.204517	0.183465	4.18619
1	96650001	96750000	0.197723	0.119233	0.147557	0.252471	0.201143	0.183626	4.19366
1	98500001	98600000	0.214685	0.168312	0.144021	0.151029	0.22049	0.179707	4.01163
1	98525001	98625000	0.21906	0.175061	0.147739	0.150833	0.218096	0.182158	4.12546
1	98550001	98650000	0.213264	0.17205	0.144487	0.150291	0.223733	0.180765	4.06077
1	107175001	107275000	0.194714	0.254398	0.0493878	0.277442	0.261608	0.20751	5.30334
1	107200001	107300000	0.22737	0.174395	0.0479358	0.229922	0.269151	0.189755	4.47843
1	107225001	107325000	0.229334	0.178999	0.0420364	0.207504	0.235197	0.178614	3.96082
1	107250001	107350000	0.238939	0.171936	0.0472403	0.210828	0.251189	0.184026	4.21229
1	114525001	114625000	0.182572	0.125175	0.174279	0.186277	0.250916	0.183844	4.20381
1	114550001	114650000	0.202933	0.186624	0.274671	0.193465	0.239941	0.219527	5.86163
1	114575001	114675000	0.19002	0.220027	0.298479	0.195567	0.208024	0.222423	5.99621
1	114600001	114700000	0.154352	0.244018	0.327798	0.211125	0.157781	0.219015	5.83784
1	114625001	114725000	0.145741	0.211444	0.342356	0.20233	0.14138	0.20865	5.3563
1	114650001	114750000	0.128765	0.192009	0.334698	0.196333	0.120888	0.194539	4.70068
1	115025001	115125000	0.320614	0.172581	0.0678979	0.206329	0.140148	0.181514	4.09556
1	115075001	115175000	0.240275	0.228342	0.0409547	0.218692	0.180327	0.181718	4.10506
1	134675001	134775000	0.13585	0.0264264	0.29824	0.28491	0.19145	0.187375	4.36788
1	134700001	134800000	0.147186	0.0415014	0.349205	0.333319	0.187389	0.21172	5.49893
1	134725001	134825000	0.157743	0.0530876	0.313233	0.300045	0.211712	0.207164	5.28726
1	135150001	135250000	0.126544	0.182822	0.138551	0.298401	0.141508	0.177565	3.9121
1	138000001	138100000	0.315079	0.198786	0.114265	0.210742	0.160251	0.199825	4.94628
1	138025001	138125000	0.297006	0.171819	0.117178	0.182136	0.148231	0.183274	4.17733
1	150950001	151050000	0.257719	0.0882181	0.0937799	0.239625	0.225448	0.180958	4.06974
1	150975001	151075000	0.233478	0.0907268	0.0828303	0.229686	0.238227	0.17499	3.79244
1	151100001	151200000	0.247027	0.117258	0.18539	0.240253	0.113794	0.180744	4.05981
1	157150001	157250000	0.191574	0.185306	0.190862	0.335685	0.200398	0.220765	5.91916
1	157175001	157275000	0.192907	0.184087	0.193499	0.367765	0.233744	0.234401	6.55266
1	157200001	157300000	0.182681	0.165875	0.190423	0.339043	0.257459	0.227096	6.2133
1	157225001	157325000	0.16421	0.176101	0.17734	0.321674	0.25544	0.218953	5.83498
2	7950001	8050000	0.0893856	0.139572	0.257409	0.218418	0.229924	0.186942	4.34774
2	7975001	8075000	0.0754577	0.119587	0.297852	0.202864	0.226477	0.184448	4.23186
2	16250001	16350000	0.17642	0.202476	0.185279	0.134884	0.164543	0.17272	3.68701
2	30475001	30575000	0.260117	0.121991	0.171838	0.161403	0.237692	0.190608	4.51808
2	30500001	30600000	0.233233	0.134777	0.174601	0.16285	0.223447	0.185782	4.29384
2	30525001	30625000	0.236728	0.131115	0.167415	0.15489	0.205863	0.179202	3.98815
2	54725001	54825000	0.147301	0.0971532	0.235929	0.179509	0.274034	0.186785	4.34046
2	98300001	98400000	0.343408	0.0817333	0.0836122	0.239049	0.123713	0.174303	3.76055
2	124075001	124175000	0.18692	0.129177	0.204185	0.1868	0.162746	0.173966	3.74487
2	133400001	133500000	0.221459	0.155325	0.0733385	0.255524	0.214955	0.18412	4.21666
2	133425001	133525000	0.260164	0.192415	0.13519	0.288522	0.211346	0.217527	5.76874
2	133450001	133550000	0.26223	0.207287	0.126027	0.319246	0.202784	0.223515	6.04692
2	133475001	133575000	0.245533	0.201178	0.14706	0.287163	0.175333	0.211253	5.47724
2	133500001	133600000	0.189272	0.174867	0.155859	0.236543	0.123185	0.175945	3.83683
3	2375001	2475000	0.322404	0.135499	0.18309	0.162102	0.19539	0.199697	4.94033
3	2400001	2500000	0.228821	0.161303	0.155616	0.16514	0.186332	0.179442	3.99932
3	2975001	3075000	0.174989	0.20353	0.131725	0.215656	0.214477	0.188075	4.4004
3	25025001	25125000	0.116911	0.144498	0.054883	0.180767	0.401292	0.17967	4.0099
3	25050001	25150000	0.115941	0.143182	0.0517901	0.179223	0.397865	0.1776	3.91374
3	25075001	25175000	0.115786	0.108086	0.0546457	0.163905	0.431786	0.174842	3.78557
3	33925001	34025000	0.212048	0.158804	0.171055	0.140787	0.193565	0.175252	3.80464
3	33950001	34050000	0.167656	0.185914	0.185267	0.148611	0.191131	0.175716	3.82617
3	53225001	53325000	0.208335	0.173865	0.113894	0.197875	0.191122	0.177018	3.88669
3	53250001	53350000	0.199848	0.205644	0.13922	0.193594	0.20383	0.188427	4.41675
3	53275001	53375000	0.183876	0.214516	0.144389	0.18285	0.190575	0.183241	4.17581
3	54000001	54100000	0.189304	0.161588	0.143865	0.161739	0.226251	0.17655	3.86492
3	54025001	54125000	0.186914	0.1746	0.150922	0.173524	0.250817	0.187356	4.36696
3	54050001	54150000	0.148894	0.173822	0.160263	0.205539	0.232648	0.184233	4.2219
3	61050001	61150000	0.193468	0.16933	0.118682	0.205189	0.228069	0.182948	4.16217
3	61075001	61175000	0.200011	0.15234	0.11114	0.207757	0.231232	0.180496	4.04828
3	61100001	61200000	0.210057	0.15289	0.137159	0.220385	0.245735	0.193245	4.64059
3	61125001	61225000	0.226265	0.133757	0.152089	0.203356	0.228378	0.188769	4.43263
3	61250001	61350000	0.212469	0.0879323	0.152681	0.259711	0.295502	0.201659	5.03151
3	61275001	61375000	0.193428	0.0678314	0.152717	0.218037	0.26045	0.178493	3.9552
3	61525001	61625000	0.0681971	0.340072	0.0541782	0.164864	0.246157	0.174694	3.7787
3	61550001	61650000	0.0690357	0.359675	0.0626542	0.211078	0.304323	0.201353	5.0173
3	61575001	61675000	0.078308	0.350183	0.085689	0.22654	0.324199	0.212984	5.55764
3	61600001	61700000	0.124016	0.250739	0.115765	0.173171	0.233685	0.179475	4.00084
3	64750001	64850000	0.233015	0.14572	0.141675	0.157864	0.20009	0.175673	3.82418
3	74700001	74800000	0.226333	0.12213	0.2501	0.163686	0.171758	0.186801	4.34121
3	74725001	74825000	0.206838	0.15774	0.233181	0.164609	0.148359	0.182145	4.12489
3	74775001	74875000	0.196176	0.227872	0.201035	0.205934	0.126974	0.191598	4.56407
3	74800001	74900000	0.181551	0.232273	0.181037	0.187994	0.126812	0.181934	4.11505
3	74825001	74925000	0.199992	0.245387	0.160527	0.20766	0.126573	0.188028	4.39821
3	74850001	74950000	0.25801	0.249836	0.175626	0.227842	0.136411	0.209545	5.39787
3	74875001	74975000	0.221267	0.188731	0.168204	0.171225	0.129877	0.175861	3.83292
3	74900001	75000000	0.258524	0.18027	0.164296	0.169587	0.164879	0.187511	4.3742
3	74925001	75025000	0.225207	0.159364	0.224283	0.1656	0.203444	0.19558	4.74905
3	74950001	75050000	0.234401	0.139579	0.231214	0.218414	0.214974	0.207717	5.31293
3	75900001	76000000	0.195185	0.164681	0.123514	0.185543	0.199868	0.173758	3.73523
3	78875001	78975000	0.197786	0.157728	0.0527693	0.20805	0.24948	0.173163	3.70756
3	78900001	79000000	0.249416	0.159139	0.0537791	0.210401	0.240141	0.182575	4.14486
3	78925001	79025000	0.23357	0.166772	0.0546518	0.207886	0.239974	0.180571	4.05174
3	78950001	79050000	0.187913	0.183045	0.0503892	0.223961	0.243962	0.177854	3.92552
3	79850001	79950000	0.106318	0.206898	0.0561845	0.30442	0.214172	0.177598	3.91364
3	79925001	80025000	0.201916	0.221966	0.0495399	0.2397	0.194483	0.181521	4.09589
3	80575001	80675000	0.343191	0.236182	0.0630899	0.179334	0.0571719	0.175794	3.8298
3	80600001	80700000	0.359556	0.305577	0.0650142	0.201375	0.0510521	0.196515	4.7925
3	80625001	80725000	0.353519	0.322593	0.0607587	0.222264	0.0549172	0.20281	5.08499
3	80650001	80750000	0.281671	0.316325	0.055983	0.194882	0.0552551	0.180823	4.06347
3	89400001	89500000	0.139178	0.203748	0.137182	0.228651	0.179583	0.177668	3.91689
3	96500001	96600000	0.24099	0.108706	0.0715441	0.134877	0.318113	0.174846	3.78577
3	103800001	103900000	0.229907	0.137446	0.0965182	0.3074	0.224803	0.199215	4.91795
3	103825001	103925000	0.27124	0.135797	0.116744	0.381504	0.240365	0.22913	6.3078
3	103850001	103950000	0.219814	0.127227	0.124397	0.295871	0.186911	0.190844	4.52903
4	19800001	19900000	0.291124	0.153364	0.0574381	0.254122	0.172511	0.185712	4.2906
4	19825001	19925000	0.264947	0.169572	0.0485151	0.278294	0.155464	0.183358	4.18125
4	19850001	19950000	0.276543	0.203465	0.0517385	0.265957	0.160917	0.191724	4.56993
4	19875001	19975000	0.302375	0.163836	0.0560993	0.238162	0.144093	0.180913	4.06765
4	21050001	21150000	0.361341	0.113396	0.0434062	0.281996	0.184827	0.196993	4.81473
4	23500001	23600000	0.365296	0.0926226	0.0258072	0.187616	0.273389	0.188946	4.44086
4	82125001	82225000	0.268114	0.118253	0.139192	0.217443	0.152855	0.179171	3.98672
5	15050001	15150000	0.201227	0.160297	0.15657	0.225988	0.209542	0.190725	4.5235
5	15075001	15175000	0.238164	0.183856	0.182076	0.250344	0.244545	0.219797	5.87419
5	15100001	15200000	0.218956	0.213175	0.168725	0.252204	0.244434	0.219499	5.86033
5	15125001	15225000	0.319764	0.262935	0.188623	0.248202	0.317154	0.267336	8.08282
5	15150001	15250000	0.215411	0.181633	0.150143	0.193178	0.244879	0.197049	4.81732
5	18025001	18125000	0.316399	0.0863855	0.0388986	0.083079	0.351044	0.175161	3.80041
5	57950001	58050000	0.0992984	0.210742	0.0648808	0.284201	0.204266	0.172678	3.68503
5	65000001	65100000	0.193195	0.156891	0.0910365	0.179177	0.378036	0.199667	4.93895
5	65025001	65125000	0.232556	0.206865	0.0885728	0.233476	0.456053	0.243505	6.97564
5	65050001	65150000	0.224718	0.212166	0.0730425	0.253633	0.488321	0.250376	7.29489
5	65075001	65175000	0.221776	0.198379	0.062363	0.264427	0.432151	0.235819	6.61858
5	65100001	65200000	0.180975	0.181775	0.0491145	0.204458	0.374989	0.198263	4.8737
5	65475001	65575000	0.210721	0.137125	0.16132	0.219342	0.197515	0.185205	4.26703
5	65550001	65650000	0.206786	0.112152	0.177086	0.219637	0.147917	0.172716	3.68679
5	75625001	75725000	0.381006	0.0771303	0.0900115	0.151809	0.177652	0.175522	3.81716
5	75650001	75750000	0.346628	0.0873967	0.117402	0.187225	0.225385	0.192807	4.62024
5	75675001	75775000	0.344566	0.104832	0.126749	0.211473	0.247965	0.207117	5.28507
5	75700001	75800000	0.342138	0.109439	0.130691	0.221658	0.244953	0.209776	5.4086
5	75725001	75825000	0.328386	0.106864	0.126303	0.212093	0.223449	0.199419	4.92742
5	75750001	75850000	0.323395	0.103807	0.10078	0.187872	0.167855	0.176742	3.87384
5	80775001	80875000	0.244866	0.0621737	0.176717	0.0968299	0.282656	0.172648	3.68367
5	80800001	80900000	0.227169	0.0601383	0.17169	0.11212	0.292917	0.172807	3.69103
5	91575001	91675000	0.337619	0.0896768	0.20793	0.225696	0.250194	0.222223	5.9869
5	91600001	91700000	0.35797	0.087494	0.208284	0.245298	0.281065	0.236022	6.628
5	91625001	91725000	0.320619	0.108904	0.208772	0.24236	0.284465	0.233024	6.48871
5	91650001	91750000	0.265908	0.1094	0.19293	0.235153	0.250258	0.21073	5.45292
5	109800001	109900000	0.198525	0.155988	0.176881	0.203855	0.128677	0.172785	3.69003
5	109825001	109925000	0.182608	0.135606	0.190542	0.245118	0.145519	0.179879	4.01959
6	14100001	14200000	0.305381	0.149513	0.117273	0.155674	0.139976	0.173564	3.72619
6	22450001	22550000	0.214382	0.159416	0.116418	0.214284	0.210273	0.182955	4.1625
6	35950001	36050000	0.261538	0.209324	0.12088	0.154985	0.122519	0.173849	3.73946
6	37275001	37375000	0.189713	0.174906	0.182948	0.178535	0.206312	0.186483	4.32642
6	37450001	37550000	0.386627	0.263192	0.211233	0.293089	0.247747	0.280378	8.68876
6	37475001	37575000	0.369281	0.259011	0.21464	0.287864	0.256541	0.277467	8.55355
6	37500001	37600000	0.413194	0.290402	0.216031	0.309861	0.277816	0.301461	9.66827
6	37525001	37625000	0.413142	0.240912	0.190393	0.244808	0.204832	0.258818	7.68707
6	37550001	37650000	0.126905	0.271012	0.238597	0.208414	0.248463	0.218678	5.82222
6	37600001	37700000	0.189667	0.202108	0.217011	0.146615	0.186296	0.188339	4.41267
6	37675001	37775000	0.289787	0.149743	0.164828	0.140375	0.138997	0.176746	3.87404
6	37700001	37800000	0.272115	0.214659	0.183202	0.133273	0.124209	0.185492	4.28036
6	37725001	37825000	0.27434	0.291181	0.236953	0.165549	0.15626	0.224857	6.10925
6	37750001	37850000	0.244817	0.273787	0.248517	0.146714	0.146268	0.21202	5.51289
6	38000001	38100000	0.137617	0.224305	0.299177	0.280006	0.204569	0.229135	6.30801
6	38025001	38125000	0.212374	0.237152	0.252536	0.267776	0.18072	0.230112	6.35341
6	38050001	38150000	0.203473	0.195408	0.20768	0.225311	0.163718	0.199118	4.91345
6	38125001	38225000	0.0893222	0.204202	0.150181	0.235029	0.187115	0.17317	3.70789
6	38150001	38250000	0.0819527	0.224724	0.181379	0.261936	0.20095	0.190188	4.49857
6	38250001	38350000	0.269181	0.255306	0.132995	0.200797	0.123862	0.196428	4.78848
6	38650001	38750000	0.174624	0.234661	0.117769	0.202139	0.13946	0.17373	3.73394
6	38900001	39000000	0.167389	0.18853	0.162127	0.20008	0.184211	0.180467	4.04693
6	38925001	39025000	0.181854	0.230648	0.175962	0.226244	0.195312	0.202004	5.04753
6	38950001	39050000	0.189879	0.258749	0.210425	0.272084	0.211674	0.228562	6.28142
6	38975001	39075000	0.180505	0.234225	0.212778	0.254785	0.213133	0.219085	5.84111
6	39000001	39100000	0.183464	0.237807	0.211683	0.24027	0.17944	0.210533	5.44378
6	39025001	39125000	0.172485	0.241769	0.239066	0.260407	0.18274	0.219293	5.85079
6	39050001	39150000	0.235244	0.276233	0.247925	0.272811	0.184428	0.243328	6.96743
6	39075001	39175000	0.262602	0.270857	0.228004	0.260962	0.187458	0.241977	6.90465
6	39100001	39200000	0.225993	0.213808	0.202664	0.229804	0.184607	0.211375	5.48291
6	46575001	46675000	0.258281	0.116498	0.0855794	0.189921	0.293305	0.188717	4.43021
6	46600001	46700000	0.244515	0.102578	0.0862735	0.160478	0.279612	0.174691	3.77857
6	46650001	46750000	0.211578	0.157177	0.120196	0.149126	0.297828	0.187181	4.35885
6	46675001	46775000	0.193002	0.210519	0.098155	0.168575	0.283798	0.19081	4.52744
6	46700001	46800000	0.15891	0.221264	0.0983229	0.16539	0.285653	0.185908	4.29971
6	52650001	52750000	0.305929	0.196547	0.0580144	0.225287	0.1387	0.184895	4.25266
6	52675001	52775000	0.275856	0.2059	0.068816	0.247311	0.153189	0.190214	4.49977
6	52700001	52800000	0.301324	0.197637	0.0622918	0.218606	0.158077	0.187587	4.37772
6	54600001	54700000	0.124077	0.369676	0.0825042	0.18698	0.136168	0.179881	4.0197
6	54625001	54725000	0.183208	0.401192	0.14317	0.248122	0.177334	0.230605	6.37633
6	54650001	54750000	0.176704	0.405021	0.150443	0.254774	0.170297	0.231448	6.41548
6	54675001	54775000	0.154727	0.340835	0.133057	0.219995	0.146734	0.19907	4.9112
6	54700001	54800000	0.10596	0.324195	0.130597	0.213314	0.138662	0.182546	4.14349
6	60275001	60375000	0.242352	0.21328	0.100631	0.178201	0.174364	0.181766	4.10725
6	60300001	60400000	0.118864	0.292431	0.116872	0.201182	0.199574	0.185785	4.29398
6	60325001	60425000	0.101099	0.309651	0.122924	0.214363	0.216262	0.19286	4.62269
6	60350001	60450000	0.0932006	0.303402	0.0974839	0.198351	0.183638	0.175215	3.80292
6	61425001	61525000	0.131864	0.105392	0.0997094	0.223863	0.306128	0.173391	3.71818
6	67500001	67600000	0.361925	0.155185	0.166928	0.140116	0.114954	0.187822	4.38862
6	67525001	67625000	0.343125	0.17182	0.163881	0.170752	0.129445	0.195804	4.7595
6	86250001	86350000	0.328978	0.258049	0.0826183	0.149528	0.0544209	0.174719	3.77986
6	86300001	86400000	0.342094	0.264492	0.075596	0.164562	0.0582204	0.180993	4.07136
6	99900001	100000000	0.335301	0.13131	0.128126	0.138639	0.155898	0.177855	3.92556
6	99925001	100025000	0.400919	0.130121	0.145912	0.166702	0.141957	0.197122	4.82071
6	99950001	100050000	0.277743	0.149799	0.157906	0.230589	0.169382	0.197084	4.81892
6	99975001	100075000	0.148537	0.150269	0.147226	0.249415	0.184777	0.176045	3.84146
6	105750001	105850000	0.10321	0.153067	0.225287	0.254573	0.228561	0.19294	4.62639
6	105775001	105875000	0.108261	0.151565	0.248219	0.242656	0.232157	0.196572	4.79514
6	105875001	105975000	0.211976	0.160852	0.108484	0.2032	0.208802	0.178663	3.9631
6	105900001	106000000	0.253494	0.182562	0.119675	0.290277	0.266576	0.222517	6.00055
6	105925001	106025000	0.239078	0.186314	0.123579	0.282079	0.248146	0.215839	5.6903
7	325001	425000	0.128103	0.133744	0.109779	0.342484	0.261643	0.195151	4.72912
7	350001	450000	0.156226	0.137228	0.0999167	0.369648	0.333112	0.219226	5.84766
7	375001	475000	0.159898	0.12665	0.100054	0.332854	0.327654	0.209422	5.39216
7	6150001	6250000	0.209733	0.112994	0.164526	0.147235	0.238038	0.174505	3.76994
7	6200001	6300000	0.25602	0.120404	0.156946	0.135765	0.230984	0.180024	4.02634
7	8525001	8625000	0.231367	0.219941	0.120883	0.221527	0.171508	0.193045	4.6313
7	8550001	8650000	0.259731	0.229163	0.103493	0.230235	0.191739	0.202872	5.08787
7	48550001	48650000	0.09149	0.326794	0.0796532	0.205182	0.284439	0.197512	4.83881
7	48575001	48675000	0.104972	0.326234	0.0654106	0.200669	0.26594	0.192645	4.61271
7	48975001	49075000	0.232588	0.249181	0.0378449	0.111688	0.308964	0.188053	4.39936
7	49000001	49100000	0.30579	0.258569	0.0367356	0.10413	0.306023	0.202249	5.05893
7	49025001	49125000	0.353383	0.209609	0.0420817	0.0699259	0.209983	0.176996	3.88568
7	49050001	49150000	0.353995	0.245694	0.0465174	0.11215	0.232647	0.198201	4.87082
7	49075001	49175000	0.380667	0.249402	0.0471241	0.140774	0.219344	0.207462	5.30111
7	49100001	49200000	0.364229	0.21324	0.0520575	0.121677	0.234492	0.197139	4.82152
7	50550001	50650000	0.0677844	0.306987	0.181292	0.149218	0.192045	0.179465	4.00038
7	58450001	58550000	0.39287	0.0574178	0.0637315	0.197139	0.214341	0.1851	4.26216
7	58475001	58575000	0.429036	0.0483098	0.0560082	0.175976	0.271684	0.196203	4.778
7	58500001	58600000	0.37854	0.0452551	0.0512057	0.16373	0.246335	0.177013	3.88646
7	59950001	60050000	0.259347	0.053234	0.0800075	0.253589	0.255444	0.180324	4.04029
7	59975001	60075000	0.240347	0.0559823	0.075312	0.345462	0.315552	0.206531	5.25786
7	60000001	60100000	0.210427	0.0505407	0.0834642	0.324159	0.282541	0.190226	4.50034
7	67400001	67500000	0.228627	0.281422	0.159635	0.287086	0.221214	0.235597	6.60824
7	67425001	67525000	0.168606	0.26532	0.178581	0.284426	0.217244	0.222835	6.01534
7	79825001	79925000	0.118996	0.278699	0.094381	0.32329	0.0904801	0.181169	4.07954
7	79850001	79950000	0.104961	0.369038	0.107151	0.393972	0.109865	0.216997	5.74412
7	79875001	79975000	0.103159	0.311279	0.0954215	0.323934	0.106197	0.187998	4.39681
8	18975001	19075000	0.228694	0.15718	0.159106	0.222113	0.21627	0.196673	4.79984
8	19000001	19100000	0.259503	0.133725	0.16138	0.192353	0.163562	0.182104	4.123
8	19025001	19125000	0.23826	0.150877	0.152428	0.187047	0.169667	0.179656	4.00923
8	19075001	19175000	0.207792	0.162966	0.153728	0.193948	0.149415	0.17357	3.72646
8	19150001	19250000	0.178455	0.143895	0.136909	0.23917	0.230654	0.185817	4.29546
8	19175001	19275000	0.214728	0.126343	0.14342	0.223464	0.233314	0.188254	4.40869
8	19200001	19300000	0.157175	0.124764	0.146923	0.23827	0.256628	0.184752	4.24599
8	19225001	19325000	0.176162	0.141035	0.176802	0.239405	0.224876	0.191656	4.56675
8	19250001	19350000	0.159948	0.138978	0.177832	0.205546	0.187475	0.173956	3.7444
8	19300001	19400000	0.19171	0.162826	0.211139	0.172236	0.184849	0.184552	4.23672
8	19325001	19425000	0.193693	0.18803	0.182763	0.183618	0.212119	0.192045	4.58482
8	19350001	19450000	0.195294	0.195755	0.177672	0.188893	0.202667	0.192056	4.58535
8	19375001	19475000	0.193511	0.204233	0.183163	0.215751	0.209112	0.201154	5.00803
8	19400001	19500000	0.207034	0.201406	0.163357	0.205802	0.176271	0.190774	4.52578
8	19450001	19550000	0.188701	0.176688	0.179235	0.182552	0.153466	0.176128	3.84534
8	20325001	20425000	0.151225	0.139232	0.213368	0.185367	0.185879	0.175014	3.79358
8	20350001	20450000	0.167421	0.138045	0.224416	0.177273	0.211866	0.183804	4.20197
8	20375001	20475000	0.193458	0.128311	0.210991	0.172931	0.21097	0.183332	4.18003
8	20400001	20500000	0.257097	0.121517	0.17997	0.156001	0.191893	0.181296	4.08542
8	30675001	30775000	0.253955	0.269432	0.129584	0.198877	0.177941	0.205958	5.23122
8	30700001	30800000	0.27242	0.299217	0.162569	0.199169	0.198663	0.226408	6.18131
8	30725001	30825000	0.288223	0.302011	0.167185	0.198354	0.196172	0.230389	6.36628
8	31000001	31100000	0.338708	0.0650302	0.165447	0.132461	0.190952	0.17852	3.95645
8	43800001	43900000	0.154001	0.0913339	0.302108	0.197131	0.199854	0.188886	4.43805
8	43825001	43925000	0.166515	0.109071	0.293051	0.223047	0.247939	0.207925	5.3226
8	43850001	43950000	0.183386	0.120079	0.261195	0.237808	0.275627	0.215619	5.68007
8	43875001	43975000	0.215925	0.122865	0.217465	0.233179	0.282618	0.21441	5.62392
8	43900001	44000000	0.27211	0.119758	0.141981	0.16972	0.256006	0.191915	4.57879
8	47400001	47500000	0.214822	0.187297	0.172777	0.123295	0.192177	0.178074	3.93572
8	47425001	47525000	0.235665	0.202808	0.157306	0.145932	0.212194	0.190781	4.52611
8	47475001	47575000	0.237005	0.218781	0.148776	0.158518	0.177198	0.188055	4.39947
8	60250001	60350000	0.136532	0.229995	0.0694028	0.233094	0.233486	0.180502	4.04854
8	60275001	60375000	0.141519	0.227693	0.0683247	0.228409	0.233795	0.179948	4.02282
8	63725001	63825000	0.280831	0.131363	0.0854759	0.14582	0.222811	0.17326	3.7121
8	63750001	63850000	0.313114	0.145371	0.113955	0.133329	0.248558	0.190865	4.53002
8	63775001	63875000	0.292502	0.141267	0.105149	0.139408	0.243777	0.184421	4.23061
8	68525001	68625000	0.221678	0.135594	0.0881339	0.259881	0.207588	0.182575	4.14486
8	68550001	68650000	0.254679	0.139336	0.10718	0.294983	0.24306	0.207848	5.31902
8	68575001	68675000	0.195174	0.116772	0.110135	0.268131	0.185593	0.175161	3.8004
8	76750001	76850000	0.238608	0.0838549	0.0462187	0.251525	0.261227	0.176287	3.85271
8	85475001	85575000	0.224325	0.137391	0.154282	0.1334	0.216643	0.173208	3.70969
8	108125001	108225000	0.284569	0.101087	0.187501	0.17499	0.159916	0.181613	4.10015
8	108150001	108250000	0.285173	0.0861626	0.200239	0.197245	0.177665	0.189297	4.45716
8	108175001	108275000	0.23476	0.0830485	0.233666	0.189399	0.186594	0.185493	4.28044
8	108200001	108300000	0.264374	0.0907798	0.207513	0.193982	0.183488	0.188027	4.39817
8	108225001	108325000	0.206199	0.103265	0.194379	0.184777	0.187855	0.175295	3.80663
9	15950001	16050000	0.229829	0.207754	0.114488	0.174031	0.202434	0.185707	4.29037
9	15975001	16075000	0.2406	0.177765	0.116195	0.205514	0.170657	0.182146	4.12494
9	29850001	29950000	0.234691	0.140969	0.126874	0.0987668	0.284123	0.177085	3.88978
9	66300001	66400000	0.200395	0.0780892	0.11401	0.216107	0.26374	0.174468	3.76822
9	66325001	66425000	0.206374	0.0984053	0.155285	0.213386	0.249127	0.184515	4.23501
9	75975001	76075000	0.284184	0.168592	0.0857303	0.127598	0.213431	0.175907	3.83506
9	80725001	80825000	0.233824	0.22272	0.0739442	0.260032	0.164016	0.190907	4.53198
10	17575001	17675000	0.117453	0.186578	0.180406	0.235129	0.171824	0.178278	3.94523
10	51725001	51825000	0.254274	0.056266	0.0400714	0.255435	0.295939	0.180397	4.04367
10	66775001	66875000	0.295973	0.148936	0.117463	0.154893	0.181216	0.179696	4.01112
10	74825001	74925000	0.193465	0.118783	0.167341	0.202863	0.230385	0.182568	4.14451
10	74850001	74950000	0.293579	0.158552	0.170545	0.276707	0.190089	0.217894	5.78579
10	74875001	74975000	0.322258	0.174957	0.19292	0.333415	0.181707	0.241051	6.86166
10	74900001	75000000	0.300966	0.194963	0.190656	0.357921	0.170361	0.242973	6.95095
10	74925001	75025000	0.252695	0.177357	0.145697	0.280137	0.12221	0.195619	4.75088
10	76975001	77075000	0.229377	0.179869	0.0772907	0.216611	0.244427	0.189515	4.46729
10	77000001	77100000	0.211141	0.189027	0.0689201	0.20782	0.220325	0.179447	3.99951
11	58950001	59050000	0.189375	0.220363	0.116223	0.0850506	0.266202	0.175443	3.8135
11	58975001	59075000	0.213988	0.23458	0.116747	0.0938423	0.3227	0.196371	4.78583
11	59000001	59100000	0.202421	0.155589	0.108725	0.0993371	0.302543	0.173723	3.7336
11	72875001	72975000	0.15897	0.168484	0.218812	0.198633	0.139987	0.176977	3.88478
11	72900001	73000000	0.188177	0.148635	0.203118	0.197087	0.158116	0.179027	3.98
11	94600001	94700000	0.234813	0.0609064	0.0604307	0.225259	0.348989	0.18608	4.30768
11	94625001	94725000	0.271374	0.0838672	0.0855533	0.200336	0.352146	0.198655	4.89194
11	94650001	94750000	0.285402	0.0874174	0.10693	0.135785	0.261925	0.175492	3.81578
11	105675001	105775000	0.206764	0.0614005	0.0570485	0.153852	0.387387	0.17329	3.71349
12	12025001	12125000	0.176661	0.192402	0.162103	0.194932	0.211248	0.187469	4.37224
12	12050001	12150000	0.225803	0.183491	0.226083	0.281227	0.288875	0.241096	6.86372
12	12075001	12175000	0.228741	0.15776	0.199905	0.276847	0.290373	0.230725	6.3819
12	12100001	12200000	0.178508	0.107977	0.227707	0.242063	0.248818	0.201014	5.00155
12	12125001	12225000	0.172433	0.0876529	0.220775	0.220352	0.221096	0.184462	4.23252
12	12950001	13050000	0.0439778	0.185325	0.233683	0.330679	0.129812	0.184695	4.24337
12	14550001	14650000	0.270438	0.06583	0.0940992	0.164745	0.293004	0.177623	3.9148
12	19200001	19300000	0.202564	0.270323	0.0729924	0.198589	0.130577	0.175009	3.79334
12	19225001	19325000	0.198091	0.27389	0.0840701	0.21083	0.151357	0.183648	4.1947
12	20125001	20225000	0.20224	0.163218	0.205893	0.147285	0.301293	0.203986	5.1396
12	20150001	20250000	0.176114	0.121449	0.264804	0.101403	0.255057	0.183766	4.20017
13	22500001	22600000	0.266233	0.0707702	0.171613	0.163639	0.202049	0.174861	3.78646
13	22725001	22825000	0.304253	0.131822	0.147435	0.162613	0.157114	0.180647	4.0553
13	22750001	22850000	0.301213	0.133726	0.0977386	0.182255	0.189451	0.180877	4.06595
13	29775001	29875000	0.251252	0.215721	0.102744	0.175821	0.161787	0.181465	4.0933
13	29800001	29900000	0.308654	0.287085	0.0691021	0.261025	0.290542	0.243282	6.96528
13	29825001	29925000	0.282092	0.303429	0.0466078	0.342348	0.320755	0.259046	7.69771
13	29850001	29950000	0.282416	0.306815	0.0380904	0.362477	0.33539	0.265038	7.97607
13	29875001	29975000	0.25749	0.253859	0.0380571	0.30888	0.362271	0.244111	7.00383
13	29900001	30000000	0.20503	0.190445	0.0299856	0.279838	0.338419	0.208744	5.36065
13	30000001	30100000	0.296995	0.242762	0.0346726	0.186751	0.153648	0.182966	4.16302
13	67025001	67125000	0.211796	0.187322	0.176052	0.197126	0.175957	0.189651	4.47359
13	68800001	68900000	0.218638	0.128852	0.109143	0.175848	0.274927	0.181482	4.09407
14	2725001	2825000	0.199901	0.180798	0.152628	0.178084	0.165812	0.175444	3.81357
14	2750001	2850000	0.19874	0.1767	0.168476	0.188572	0.184065	0.183311	4.17904
14	2775001	2875000	0.224951	0.145189	0.156088	0.168331	0.192814	0.177475	3.90789
14	12725001	12825000	0.26298	0.188842	0.134208	0.192445	0.209502	0.197595	4.8427
14	69500001	69600000	0.277777	0.144379	0.1536	0.224687	0.101294	0.180347	4.04137
14	71825001	71925000	0.228132	0.145003	0.0796934	0.21413	0.199462	0.173284	3.7132
14	73725001	73825000	0.142989	0.338884	0.20187	0.16327	0.0982631	0.189055	4.44593
14	73750001	73850000	0.143796	0.319213	0.207546	0.168737	0.0978476	0.187428	4.37031
15	2925001	3025000	0.277621	0.1554	0.0671557	0.24456	0.149637	0.178875	3.97294
15	14575001	14675000	0.175522	0.242018	0.0747688	0.24554	0.153943	0.178358	3.94895
15	14600001	14700000	0.173569	0.250253	0.0808937	0.264336	0.13896	0.181602	4.09967
15	14650001	14750000	0.256731	0.182787	0.0779053	0.217322	0.133814	0.173712	3.73308
15	46900001	47000000	0.207896	0.1037	0.282843	0.135939	0.167633	0.179602	4.00673
15	46925001	47025000	0.188913	0.0918748	0.290818	0.163389	0.187511	0.184501	4.23435
15	46950001	47050000	0.214693	0.086249	0.256237	0.156404	0.160377	0.174792	3.78325
15	71975001	72075000	0.240002	0.10931	0.113194	0.178008	0.246814	0.177466	3.90748
15	78500001	78600000	0.25178	0.173028	0.13392	0.187224	0.159072	0.181005	4.07189
15	78525001	78625000	0.269238	0.176957	0.124215	0.174953	0.157237	0.18052	4.04939
15	78575001	78675000	0.221879	0.226466	0.0920538	0.294745	0.189252	0.204879	5.18111
15	78600001	78700000	0.212374	0.24928	0.0957936	0.287182	0.191907	0.207307	5.29391
15	78625001	78725000	0.223107	0.227457	0.116486	0.253874	0.194349	0.203055	5.09633
15	78650001	78750000	0.233575	0.220083	0.126988	0.235409	0.174948	0.1982	4.87081
15	78675001	78775000	0.252297	0.14384	0.166165	0.140271	0.1822	0.176954	3.88373
15	78750001	78850000	0.202843	0.142577	0.178782	0.182008	0.168228	0.174888	3.7877
16	4550001	4650000	0.141296	0.186374	0.175839	0.238843	0.194574	0.187385	4.36833
16	4575001	4675000	0.152032	0.193629	0.204889	0.227975	0.159818	0.187669	4.3815
16	4600001	4700000	0.150246	0.200796	0.214056	0.21429	0.134403	0.182758	4.15337
16	11550001	11650000	0.228615	0.10592	0.175663	0.126485	0.24151	0.175639	3.8226
16	14700001	14800000	0.349141	0.126882	0.10399	0.303687	0.131455	0.203031	5.09524
16	14725001	14825000	0.364936	0.132386	0.106136	0.346799	0.13139	0.216329	5.71309
16	14750001	14850000	0.283493	0.111853	0.117557	0.334823	0.168781	0.203302	5.10781
16	14775001	14875000	0.21147	0.120204	0.122324	0.279349	0.180775	0.182824	4.15644
17	3125001	3225000	0.185839	0.129663	0.106703	0.212276	0.27545	0.181986	4.11751
17	3150001	3250000	0.146993	0.148281	0.133218	0.214248	0.252173	0.178983	3.97797
17	5375001	5475000	0.300186	0.184613	0.0413551	0.150874	0.190646	0.173535	3.72486
17	5650001	5750000	0.349858	0.194273	0.104073	0.178044	0.147904	0.19483	4.71423
17	5675001	5775000	0.328393	0.166873	0.0980418	0.167573	0.12862	0.1779	3.92767
17	7575001	7675000	0.193638	0.239319	0.0987683	0.245145	0.117436	0.178861	3.97231
17	8625001	8725000	0.27614	0.0701224	0.0999739	0.201061	0.222738	0.174007	3.74679
17	8650001	8750000	0.317217	0.0583656	0.0942669	0.186418	0.216296	0.174513	3.77029
18	15950001	16050000	0.126213	0.231478	0.15896	0.0390008	0.36379	0.183888	4.20587
18	15975001	16075000	0.147998	0.208232	0.160265	0.03567	0.356638	0.181761	4.10702
18	16000001	16100000	0.174744	0.200887	0.163911	0.0370206	0.351557	0.185624	4.2865
18	36050001	36150000	0.147645	0.172883	0.22048	0.297678	0.0896198	0.185661	4.28824
18	36075001	36175000	0.138263	0.251293	0.28784	0.376134	0.138005	0.238307	6.73416
18	36100001	36200000	0.17761	0.2503	0.32333	0.403378	0.207185	0.272361	8.31628
18	37825001	37925000	0.215775	0.119262	0.201964	0.123571	0.226511	0.177417	3.90521
18	37850001	37950000	0.218906	0.139913	0.194625	0.136901	0.234868	0.185043	4.2595
18	45175001	45275000	0.25569	0.141236	0.140156	0.160299	0.227382	0.184953	4.25532
18	45200001	45300000	0.284163	0.138835	0.148751	0.175439	0.240353	0.197508	4.83865
18	45225001	45325000	0.309559	0.174944	0.115133	0.177152	0.25737	0.206831	5.27181
18	45250001	45350000	0.292573	0.166854	0.119983	0.15669	0.2376	0.19474	4.71003
18	49175001	49275000	0.217659	0.133847	0.0866993	0.224494	0.223771	0.177294	3.89951
18	49925001	50025000	0.160788	0.187159	0.192587	0.209744	0.185189	0.187093	4.35478
18	55550001	55650000	0.170692	0.175658	0.107463	0.15949	0.303488	0.183358	4.18125
18	55575001	55675000	0.165959	0.181488	0.0994773	0.154742	0.305798	0.181493	4.09458
19	4075001	4175000	0.151263	0.296	0.130487	0.141862	0.238195	0.191561	4.56236
19	34400001	34500000	0.198369	0.139629	0.21696	0.206145	0.102733	0.172767	3.68919
20	13700001	13800000	0.26761	0.0912556	0.108468	0.214415	0.209385	0.178227	3.94283
20	30325001	30425000	0.316292	0.152583	0.0376585	0.226169	0.193938	0.185328	4.27277
20	30350001	30450000	0.311084	0.154736	0.0438681	0.251966	0.226851	0.197701	4.8476
20	40850001	40950000	0.113085	0.0932203	0.161482	0.186551	0.347121	0.180292	4.03878
21	325001	425000	0.193647	0.283163	0.0548352	0.183488	0.164275	0.175882	3.83389
21	30075001	30175000	0.232431	0.224495	0.23468	0.178	0.162819	0.206485	5.25571
21	30100001	30200000	0.283555	0.239821	0.292271	0.190799	0.210134	0.243316	6.96688
21	30125001	30225000	0.269589	0.226944	0.278008	0.186474	0.211047	0.234412	6.55322
21	30150001	30250000	0.273618	0.201297	0.252135	0.178366	0.200022	0.221088	5.93415
21	30175001	30275000	0.255286	0.158412	0.198321	0.135944	0.183674	0.186327	4.31919
21	33525001	33625000	0.210478	0.210166	0.161713	0.135603	0.222199	0.188032	4.39838
21	41325001	41425000	0.262681	0.158694	0.0658379	0.176017	0.211652	0.174976	3.79182
21	44075001	44175000	0.226765	0.211776	0.133803	0.183646	0.144697	0.180137	4.0316
21	44100001	44200000	0.224067	0.183664	0.131926	0.185059	0.14873	0.174689	3.77848
21	67750001	67850000	0.269502	0.193451	0.0842436	0.192963	0.160355	0.180103	4.03
21	67775001	67875000	0.281492	0.181801	0.0836981	0.176306	0.158898	0.176439	3.85979
22	27450001	27550000	0.163155	0.147644	0.174041	0.173893	0.23989	0.179725	4.01243
22	43775001	43875000	0.187746	0.279202	0.104364	0.171591	0.166436	0.181868	4.11199
22	43800001	43900000	0.202119	0.28822	0.098895	0.159031	0.133494	0.176352	3.85573
22	50050001	50150000	0.259749	0.0834845	0.0616274	0.29444	0.224921	0.184845	4.2503
22	50075001	50175000	0.310125	0.0892029	0.0636251	0.27082	0.200905	0.186936	4.34746
22	50100001	50200000	0.292147	0.0936898	0.0615367	0.253783	0.19458	0.179147	3.9856
23	31175001	31275000	0.203078	0.134982	0.110318	0.184391	0.246638	0.175881	3.83387
23	39850001	39950000	0.316429	0.130857	0.118588	0.0463019	0.339771	0.190389	4.50791
24	2050001	2150000	0.24464	0.16081	0.139814	0.204194	0.120447	0.173981	3.74558
24	2075001	2175000	0.249084	0.167562	0.226211	0.219146	0.156351	0.203671	5.12497
24	2100001	2200000	0.234695	0.127639	0.225796	0.183599	0.157513	0.185848	4.29694
24	2125001	2225000	0.208601	0.116013	0.224468	0.221158	0.18721	0.19149	4.55905
24	2525001	2625000	0.22669	0.185338	0.228597	0.210172	0.172913	0.204742	5.17473
24	2550001	2650000	0.229158	0.188584	0.152221	0.202915	0.17095	0.188766	4.43247
24	2575001	2675000	0.257716	0.177741	0.129892	0.213129	0.166199	0.188935	4.44036
24	9700001	9800000	0.201315	0.167766	0.0626181	0.236756	0.206048	0.174901	3.78831
24	11350001	11450000	0.289106	0.122215	0.186435	0.146306	0.132487	0.17531	3.80733
24	25850001	25950000	0.109364	0.151011	0.0647147	0.227248	0.345215	0.179511	4.00248
24	25875001	25975000	0.108187	0.137353	0.072792	0.210441	0.350496	0.175854	3.83259
24	25900001	26000000	0.131108	0.126832	0.0698293	0.211842	0.359553	0.179833	4.01746
24	30075001	30175000	0.2446	0.178849	0.0891916	0.156789	0.215046	0.176895	3.88097
24	40350001	40450000	0.176617	0.149896	0.189549	0.202888	0.2075	0.18529	4.27099
24	40950001	41050000	0.276945	0.137206	0.117654	0.184383	0.156548	0.174547	3.77189
24	47050001	47150000	0.245806	0.18763	0.0968658	0.161584	0.189513	0.17628	3.85239
24	47075001	47175000	0.235865	0.195674	0.0964688	0.171076	0.193332	0.178483	3.95476
24	52725001	52825000	0.284422	0.133153	0.0666099	0.0708492	0.33392	0.177791	3.92257
24	52750001	52850000	0.293661	0.152073	0.0627252	0.0918528	0.328429	0.185748	4.29228
24	52775001	52875000	0.272182	0.192509	0.0647422	0.113639	0.220421	0.172699	3.686
24	52800001	52900000	0.253514	0.221251	0.0658211	0.127777	0.197968	0.173266	3.71236
24	59100001	59200000	0.27627	0.16811	0.165766	0.0929493	0.162547	0.173128	3.70597
25	325001	425000	0.191936	0.11867	0.0395208	0.248865	0.286021	0.177003	3.88597
25	350001	450000	0.201883	0.129829	0.0478059	0.268247	0.290804	0.187714	4.38361
25	375001	475000	0.208058	0.138085	0.0494281	0.276443	0.294252	0.193253	4.64096
25	400001	500000	0.229921	0.139797	0.0611776	0.218371	0.26865	0.183583	4.1917
25	425001	525000	0.26945	0.154128	0.0912362	0.173685	0.278325	0.193365	4.64617
25	450001	550000	0.30587	0.13755	0.100759	0.106549	0.315282	0.193202	4.63857
25	475001	575000	0.273867	0.114502	0.112398	0.112153	0.300582	0.1827	4.15068
25	30300001	30400000	0.462361	0.0383819	0.0446595	0.151831	0.292669	0.19798	4.86059
25	30325001	30425000	0.48649	0.0611842	0.0599992	0.110055	0.239808	0.191507	4.55985
25	30350001	30450000	0.477198	0.0596425	0.0648842	0.0997794	0.172525	0.174806	3.78391
25	34350001	34450000	0.228455	0.0709	0.163291	0.208008	0.202657	0.174662	3.77723
26	13800001	13900000	0.196474	0.1813	0.155809	0.215629	0.179984	0.185839	4.2965
26	48525001	48625000	0.168945	0.241094	0.0680017	0.219586	0.179432	0.175412	3.81206
26	48575001	48675000	0.15539	0.23231	0.0636379	0.222495	0.213691	0.177505	3.9093
27	24750001	24850000	0.278337	0.0807633	0.202735	0.154373	0.162477	0.175737	3.82717
27	24775001	24875000	0.294257	0.07749	0.179788	0.162124	0.170759	0.176884	3.88044
27	37600001	37700000	0.165614	0.193459	0.107266	0.234268	0.165625	0.173246	3.71145
27	42575001	42675000	0.229933	0.126682	0.0520703	0.179311	0.277154	0.17303	3.70141
28	950001	1050000	0.205979	0.119585	0.101084	0.19986	0.241196	0.173541	3.72513
28	6725001	6825000	0.251792	0.114469	0.133346	0.140245	0.258168	0.179604	4.00683
28	6750001	6850000	0.286091	0.12361	0.143159	0.159306	0.258729	0.194179	4.68398
28	10300001	10400000	0.253564	0.0558296	0.164611	0.186964	0.228369	0.177867	3.92614
28	10325001	10425000	0.259779	0.0616967	0.188501	0.203856	0.232516	0.18927	4.45588
28	19675001	19775000	0.248733	0.162577	0.147883	0.24536	0.0593321	0.172777	3.68964
28	24450001	24550000	0.39966	0.0503691	0.107786	0.112489	0.264545	0.18697	4.34905
28	33500001	33600000	0.192676	0.0876387	0.170537	0.196485	0.220352	0.173538	3.72499
29	25550001	25650000	0.265738	0.128102	0.105813	0.134213	0.232554	0.173284	3.71319
29	34625001	34725000	0.276311	0.111131	0.192323	0.154973	0.185389	0.184025	4.21224
29	38400001	38500000	0.185186	0.0709202	0.307915	0.222026	0.107538	0.178717	3.96561
29	42250001	42350000	0.0917614	0.153118	0.0242512	0.386058	0.214605	0.173959	3.74455
29	43800001	43900000	0.299338	0.114871	0.144437	0.196307	0.202679	0.191527	4.56075
29	43825001	43925000	0.233833	0.106827	0.166816	0.183218	0.226047	0.183348	4.18077
29	43850001	43950000	0.303846	0.122118	0.193244	0.21092	0.28071	0.222168	5.98433
29	43875001	43975000	0.260895	0.120357	0.234541	0.194141	0.259817	0.21395	5.60255
29	44075001	44175000	0.218174	0.179224	0.211465	0.188987	0.241143	0.207799	5.31674
29	46575001	46675000	0.187075	0.141597	0.124785	0.148369	0.285588	0.177483	3.90827
29	46600001	46700000	0.272362	0.137339	0.133306	0.17786	0.287556	0.201685	5.03269
29	46625001	46725000	0.236294	0.156315	0.132882	0.203434	0.236325	0.19305	4.63152
29	46650001	46750000	0.235371	0.129563	0.112803	0.195907	0.239116	0.182552	4.1438
29	46675001	46775000	0.27303	0.14539	0.104244	0.209777	0.303648	0.207218	5.28976

## Sheet: Nanjiang Yellow
Chr	Starting position	Ending position	NJvsBE	NJvsMG	NJvsJT	NJvsTG	NJvsTC	Mean FST	ZFST
1	15500001	15600000	0.360148	0.189512	0.179765	0.138431	0.218827	0.217336	4.55651
1	15525001	15625000	0.289002	0.210065	0.206584	0.14477	0.188115	0.207707	4.18566
1	31125001	31225000	0.247353	0.314888	0.195597	0.171906	0.128261	0.211601	4.33561
1	31150001	31250000	0.2595	0.299185	0.194773	0.182806	0.123646	0.211982	4.35029
1	31175001	31275000	0.253941	0.278146	0.209915	0.198198	0.151149	0.21827	4.59246
1	33925001	34025000	0.26391	0.149532	0.214632	0.153774	0.239191	0.204208	4.05089
1	33950001	34050000	0.252891	0.148139	0.227877	0.150005	0.222953	0.200373	3.9032
1	100100001	100200000	0.282189	0.243122	0.139265	0.159552	0.175221	0.19987	3.88381
1	100125001	100225000	0.279812	0.240815	0.137045	0.177917	0.175018	0.202121	3.97053
1	100175001	100275000	0.287344	0.219452	0.133332	0.207234	0.180883	0.205649	4.10639
1	100575001	100675000	0.142941	0.258158	0.234652	0.195939	0.211993	0.208737	4.22531
1	100600001	100700000	0.152366	0.257654	0.23731	0.209918	0.213168	0.214083	4.43122
1	100625001	100725000	0.191749	0.256877	0.235261	0.201788	0.209798	0.219095	4.62422
1	100650001	100750000	0.23634	0.23294	0.226226	0.185868	0.195805	0.215436	4.48331
1	100675001	100775000	0.326342	0.166959	0.223233	0.202052	0.236001	0.230917	5.07956
1	100700001	100800000	0.320618	0.136958	0.194378	0.200441	0.28197	0.226873	4.9238
1	100725001	100825000	0.364434	0.112887	0.163183	0.198129	0.280138	0.223754	4.80368
1	100750001	100850000	0.401391	0.0989886	0.144709	0.196959	0.301785	0.228767	4.99672
1	100775001	100875000	0.410265	0.0992137	0.0993624	0.169031	0.296304	0.214835	4.46018
1	100900001	101000000	0.334726	0.20151	0.135758	0.223916	0.197101	0.218602	4.60526
1	100925001	101025000	0.351917	0.217838	0.134322	0.239004	0.179232	0.224463	4.83097
1	101175001	101275000	0.151056	0.249864	0.22542	0.199893	0.228729	0.210992	4.31218
1	101200001	101300000	0.150269	0.28302	0.249784	0.234941	0.283976	0.240398	5.44469
1	101225001	101325000	0.205159	0.358961	0.275534	0.280885	0.356863	0.29548	7.56609
1	101250001	101350000	0.213197	0.236366	0.249242	0.238696	0.294529	0.246406	5.67607
1	101275001	101375000	0.272018	0.137972	0.210145	0.186842	0.25587	0.212569	4.37292
1	101775001	101875000	0.207615	0.246999	0.223339	0.318851	0.262453	0.251851	5.8858
1	101800001	101900000	0.175506	0.228804	0.208952	0.315329	0.383309	0.26238	6.29128
1	101825001	101925000	0.160852	0.206146	0.200667	0.310632	0.447982	0.265256	6.40205
1	101850001	101950000	0.172113	0.199599	0.19649	0.275853	0.385154	0.245842	5.65436
1	101875001	101975000	0.171542	0.177446	0.163653	0.235276	0.34962	0.219507	4.64012
1	101900001	102000000	0.150818	0.188261	0.175234	0.233744	0.290613	0.207734	4.18669
1	102000001	102100000	0.160873	0.205994	0.257705	0.175259	0.21819	0.203604	4.02764
1	102325001	102425000	0.174226	0.275148	0.174851	0.24849	0.18295	0.211133	4.3176
1	102350001	102450000	0.213985	0.346067	0.216905	0.28529	0.23391	0.259231	6.17002
1	102375001	102475000	0.187094	0.291605	0.223508	0.289179	0.250087	0.248294	5.7488
1	102400001	102500000	0.170149	0.23749	0.204737	0.280703	0.247108	0.228037	4.96864
1	102425001	102525000	0.192728	0.236174	0.194578	0.272662	0.240719	0.227372	4.94302
1	102450001	102550000	0.181449	0.201609	0.181925	0.274719	0.233427	0.214626	4.45211
1	102525001	102625000	0.252577	0.269106	0.171767	0.23462	0.290129	0.24364	5.56954
1	102550001	102650000	0.269686	0.253676	0.152619	0.204804	0.276231	0.231403	5.09827
1	102575001	102675000	0.214317	0.239751	0.144648	0.218069	0.30604	0.224565	4.83491
1	102600001	102700000	0.270138	0.202173	0.125395	0.232024	0.346295	0.235205	5.24469
1	102625001	102725000	0.207622	0.178701	0.116258	0.224793	0.310873	0.207649	4.18343
1	102650001	102750000	0.213792	0.193815	0.125888	0.250088	0.340772	0.224871	4.8467
1	102675001	102775000	0.234411	0.18607	0.136848	0.2545	0.3381	0.229986	5.04368
1	102700001	102800000	0.201744	0.205265	0.144547	0.271887	0.308663	0.226421	4.90639
1	102725001	102825000	0.305237	0.30886	0.235669	0.36216	0.382358	0.318857	8.4664
1	102775001	102875000	0.367548	0.287882	0.238745	0.318892	0.232942	0.289202	7.32429
1	102800001	102900000	0.374646	0.259482	0.210468	0.296648	0.205183	0.269286	6.55724
1	102825001	102925000	0.383717	0.222319	0.151107	0.226416	0.144783	0.225668	4.8774
1	102850001	102950000	0.3702	0.226927	0.163862	0.218808	0.146163	0.225192	4.85905
1	102875001	102975000	0.328902	0.244404	0.173691	0.224135	0.163498	0.226926	4.92583
1	104650001	104750000	0.217346	0.298321	0.216635	0.264898	0.189566	0.237353	5.32742
1	104675001	104775000	0.195218	0.248224	0.201146	0.277503	0.176342	0.219687	4.64702
1	104700001	104800000	0.212467	0.211729	0.185322	0.240154	0.175991	0.205133	4.0865
1	106025001	106125000	0.174748	0.220697	0.234758	0.184144	0.210191	0.204908	4.07784
1	106050001	106150000	0.193949	0.216677	0.226156	0.200487	0.232451	0.213944	4.42585
1	107600001	107700000	0.188231	0.216736	0.202856	0.241341	0.234088	0.216651	4.5301
1	107625001	107725000	0.196872	0.192556	0.193525	0.253017	0.235635	0.214321	4.44038
1	107650001	107750000	0.177476	0.192888	0.187738	0.256227	0.245971	0.21206	4.35329
1	107675001	107775000	0.212607	0.208279	0.172921	0.255937	0.243652	0.218679	4.60822
1	107725001	107825000	0.241592	0.188668	0.19722	0.202028	0.208217	0.207545	4.17941
1	108725001	108825000	0.191853	0.251653	0.206107	0.28817	0.19822	0.227201	4.93641
1	108750001	108850000	0.185263	0.245233	0.23099	0.273416	0.223821	0.231745	5.11142
1	108775001	108875000	0.18381	0.219252	0.222333	0.273536	0.231811	0.226148	4.89589
1	108800001	108900000	0.143319	0.215867	0.220355	0.285329	0.223069	0.217588	4.5662
1	108825001	108925000	0.136928	0.243301	0.239757	0.288349	0.235008	0.228669	4.99295
1	108850001	108950000	0.113638	0.237265	0.234922	0.297438	0.243723	0.225397	4.86696
1	108875001	108975000	0.105572	0.25831	0.254743	0.293675	0.258226	0.234105	5.20234
1	109075001	109175000	0.242982	0.28827	0.127254	0.249669	0.17203	0.216041	4.50662
1	112150001	112250000	0.207779	0.217323	0.185817	0.249733	0.22032	0.216194	4.51253
1	112200001	112300000	0.186087	0.231886	0.155507	0.214842	0.23081	0.203826	4.03619
1	114700001	114800000	0.148514	0.247594	0.218776	0.252812	0.184264	0.210392	4.28906
1	114725001	114825000	0.147888	0.232637	0.174479	0.2536	0.189846	0.19969	3.87689
1	114775001	114875000	0.22865	0.218346	0.161794	0.275034	0.24831	0.226427	4.90661
1	115225001	115325000	0.189494	0.23804	0.158945	0.251281	0.186355	0.204823	4.07458
1	119850001	119950000	0.222682	0.267384	0.0951364	0.208406	0.229649	0.204651	4.06797
1	134700001	134800000	0.145555	0.362517	0.349205	0.0603598	0.117884	0.207104	4.16244
1	154500001	154600000	0.321341	0.163469	0.190932	0.164255	0.215592	0.211118	4.31701
1	154525001	154625000	0.345453	0.187842	0.220964	0.204928	0.27506	0.246849	5.69315
1	154550001	154650000	0.302111	0.197764	0.208451	0.201317	0.269101	0.235749	5.26562
1	155300001	155400000	0.18434	0.248884	0.261717	0.187781	0.243541	0.225253	4.86139
2	7050001	7150000	0.212342	0.232475	0.140116	0.163883	0.291099	0.207983	4.19628
2	7075001	7175000	0.236004	0.20873	0.144284	0.180188	0.307775	0.215396	4.48178
2	7700001	7800000	0.161596	0.192309	0.250959	0.222323	0.188048	0.203047	4.00618
2	7775001	7875000	0.199705	0.245157	0.218484	0.263274	0.227082	0.230741	5.07275
2	7800001	7900000	0.223988	0.240497	0.194535	0.254213	0.224929	0.227632	4.95304
2	7825001	7925000	0.241943	0.238184	0.18691	0.247271	0.227972	0.228456	4.98476
2	7850001	7950000	0.256552	0.208039	0.144689	0.218455	0.194836	0.204514	4.06268
2	7875001	7975000	0.298187	0.193881	0.134914	0.194923	0.191497	0.20268	3.99205
2	7900001	8000000	0.319956	0.176759	0.176143	0.161436	0.166163	0.200091	3.89235
2	7925001	8025000	0.290526	0.184006	0.200507	0.167267	0.164527	0.201366	3.94145
2	7950001	8050000	0.278338	0.204763	0.257409	0.221992	0.172706	0.227042	4.9303
2	7975001	8075000	0.247775	0.210951	0.297852	0.186783	0.148391	0.21835	4.59556
2	12000001	12100000	0.285749	0.224581	0.118008	0.196956	0.237876	0.212634	4.37541
2	12025001	12125000	0.280129	0.209483	0.103763	0.204309	0.240866	0.20771	4.18576
2	14225001	14325000	0.312071	0.18311	0.196003	0.20076	0.208986	0.220186	4.66626
2	16975001	17075000	0.234081	0.205334	0.187147	0.133934	0.276183	0.207336	4.17136
2	17150001	17250000	0.179533	0.140419	0.292919	0.248495	0.259508	0.224175	4.81987
2	17175001	17275000	0.159049	0.134093	0.270952	0.22728	0.223019	0.202879	3.9997
2	33250001	33350000	0.221441	0.183055	0.127147	0.269381	0.24684	0.209573	4.2575
2	33275001	33375000	0.259331	0.208705	0.132212	0.297236	0.245584	0.228614	4.99083
2	33475001	33575000	0.307028	0.242482	0.101782	0.208401	0.259233	0.223785	4.80487
2	33500001	33600000	0.247135	0.211559	0.102496	0.208623	0.23316	0.200595	3.91172
2	36100001	36200000	0.199771	0.267649	0.246409	0.158413	0.153303	0.205109	4.08559
2	36125001	36225000	0.187418	0.288793	0.268984	0.193126	0.175268	0.222718	4.76376
2	45450001	45550000	0.197582	0.210189	0.219707	0.15107	0.227441	0.201198	3.93496
2	45475001	45575000	0.161574	0.252263	0.214584	0.156037	0.256184	0.208128	4.20188
2	45500001	45600000	0.15528	0.262142	0.222329	0.170982	0.244183	0.210983	4.31182
2	45525001	45625000	0.137705	0.246176	0.212976	0.17098	0.247438	0.203055	4.00648
2	46925001	47025000	0.269792	0.160084	0.180536	0.2165	0.217801	0.208943	4.23324
2	54725001	54825000	0.231179	0.219673	0.235929	0.206633	0.103332	0.199349	3.86377
2	105425001	105525000	0.230815	0.20258	0.199013	0.176251	0.197251	0.201182	3.93435
2	106000001	106100000	0.196881	0.226775	0.244295	0.19506	0.212301	0.215063	4.46893
2	106025001	106125000	0.214978	0.284703	0.259183	0.218974	0.243463	0.24426	5.59342
2	106050001	106150000	0.261818	0.260954	0.236054	0.241322	0.244264	0.248883	5.77145
2	106075001	106175000	0.244537	0.238644	0.234951	0.223028	0.222293	0.232691	5.14786
2	106100001	106200000	0.248395	0.204093	0.22372	0.217093	0.224772	0.223614	4.7983
2	107875001	107975000	0.198829	0.177122	0.180269	0.266161	0.227973	0.210071	4.27668
2	109250001	109350000	0.189238	0.20278	0.211988	0.219874	0.2526	0.215296	4.47793
2	109275001	109375000	0.197901	0.183207	0.191422	0.21461	0.255669	0.208562	4.21858
2	133400001	133500000	0.248144	0.183272	0.0733385	0.316931	0.24103	0.212543	4.37191
2	133425001	133525000	0.335243	0.29443	0.13519	0.450321	0.353317	0.3137	8.26779
2	133450001	133550000	0.324853	0.301747	0.126027	0.463638	0.316727	0.306598	7.99428
2	133475001	133575000	0.300535	0.295875	0.14706	0.441316	0.287685	0.294494	7.52811
2	133500001	133600000	0.244999	0.29291	0.155859	0.383872	0.227794	0.261087	6.24147
2	133525001	133625000	0.234325	0.273277	0.107155	0.332721	0.205533	0.230602	5.06742
3	8350001	8450000	0.0938648	0.238694	0.275314	0.232119	0.273186	0.222636	4.7606
3	18825001	18925000	0.275435	0.219009	0.123363	0.217838	0.171066	0.201342	3.94052
3	18900001	19000000	0.236116	0.28047	0.221023	0.252395	0.22112	0.242225	5.51505
3	18925001	19025000	0.230641	0.346057	0.22115	0.324511	0.302831	0.285038	7.16391
3	18950001	19050000	0.191673	0.316037	0.206357	0.298482	0.292461	0.261002	6.23821
3	18975001	19075000	0.171847	0.283042	0.204489	0.259801	0.279424	0.239721	5.4186
3	19000001	19100000	0.182577	0.277482	0.16272	0.237482	0.268957	0.225844	4.88415
3	80625001	80725000	0.437172	0.384342	0.0607587	0.301817	0.0464746	0.246113	5.66478
3	80650001	80750000	0.379455	0.362896	0.055983	0.265186	0.0636204	0.225428	4.86814
3	101125001	101225000	0.245683	0.1965	0.115843	0.208847	0.244788	0.202332	3.97865
3	101150001	101250000	0.22973	0.204046	0.10445	0.225794	0.258092	0.204422	4.05914
4	2500001	2600000	0.305103	0.152417	0.199111	0.152149	0.208924	0.203541	4.02519
4	39375001	39475000	0.180727	0.296036	0.209773	0.197141	0.145636	0.205862	4.11461
4	40125001	40225000	0.148491	0.226865	0.260356	0.17302	0.213859	0.204518	4.06283
4	40150001	40250000	0.164846	0.278173	0.277054	0.180998	0.2178	0.223774	4.80445
4	40175001	40275000	0.159013	0.249974	0.26415	0.192779	0.19239	0.211661	4.33794
4	43575001	43675000	0.0803407	0.263962	0.144679	0.294382	0.245437	0.20576	4.11067
4	44775001	44875000	0.201798	0.261947	0.114312	0.261123	0.168242	0.201485	3.946
4	44800001	44900000	0.17828	0.287691	0.120526	0.292096	0.177915	0.211302	4.32409
4	44825001	44925000	0.18104	0.348004	0.129186	0.362297	0.202102	0.244526	5.60367
4	44850001	44950000	0.171447	0.304116	0.108988	0.343711	0.218977	0.229448	5.02296
4	69325001	69425000	0.131021	0.264194	0.152139	0.223363	0.255572	0.205258	4.09132
4	77175001	77275000	0.271905	0.209689	0.214584	0.201646	0.136778	0.206921	4.15536
4	77200001	77300000	0.21787	0.218909	0.219634	0.225255	0.14889	0.206111	4.1242
4	78550001	78650000	0.217617	0.249564	0.204135	0.270785	0.112939	0.211008	4.31278
4	107025001	107125000	0.343792	0.145797	0.172325	0.243465	0.234311	0.227938	4.96481
4	107050001	107150000	0.27565	0.139628	0.1618	0.233233	0.196261	0.201314	3.93945
5	68375001	68475000	0.278745	0.227251	0.0785422	0.233707	0.21258	0.206165	4.12627
5	68400001	68500000	0.373698	0.251471	0.0870835	0.262325	0.242943	0.243504	5.56431
5	68425001	68525000	0.372997	0.26742	0.0939971	0.259596	0.243873	0.247577	5.72116
5	68450001	68550000	0.354118	0.253692	0.0974903	0.267636	0.241607	0.242909	5.54138
6	27500001	27600000	0.118795	0.217668	0.183383	0.195146	0.284346	0.199868	3.88374
6	41075001	41175000	0.225717	0.132489	0.184335	0.281165	0.220746	0.208891	4.23123
6	88125001	88225000	0.155703	0.284919	0.299023	0.128985	0.202	0.214126	4.43287
6	88150001	88250000	0.157808	0.266274	0.274108	0.12428	0.183384	0.20117	3.9339
6	102375001	102475000	0.206824	0.181003	0.210052	0.1511	0.248863	0.199569	3.87221
6	105525001	105625000	0.310894	0.260609	0.106009	0.243061	0.288455	0.241806	5.49891
6	108825001	108925000	0.189944	0.196914	0.179853	0.230483	0.260319	0.211503	4.33183
6	108925001	109025000	0.291696	0.152303	0.144381	0.209561	0.243078	0.208204	4.20478
6	108975001	109075000	0.252696	0.199066	0.163387	0.188462	0.200186	0.200759	3.91807
6	110775001	110875000	0.207189	0.218783	0.14454	0.230576	0.206969	0.201611	3.95088
6	111825001	111925000	0.246542	0.188015	0.262061	0.210226	0.188562	0.219081	4.62371
6	111850001	111950000	0.287232	0.189375	0.26113	0.223111	0.198632	0.231896	5.11726
6	111875001	111975000	0.318113	0.146316	0.273378	0.188522	0.180829	0.221432	4.71423
6	111900001	112000000	0.298303	0.150901	0.255454	0.205578	0.198357	0.221718	4.72528
6	112075001	112175000	0.189779	0.168924	0.154733	0.247597	0.281433	0.208493	4.21593
6	112100001	112200000	0.241652	0.184198	0.134142	0.25637	0.312755	0.225823	4.88337
6	112125001	112225000	0.246375	0.14978	0.145102	0.204153	0.306082	0.210298	4.28545
6	112175001	112275000	0.252393	0.148355	0.172018	0.159086	0.273396	0.20105	3.92926
6	112400001	112500000	0.236572	0.234378	0.165382	0.292927	0.212197	0.228291	4.97842
6	112425001	112525000	0.242242	0.249869	0.165937	0.291383	0.223345	0.234555	5.21966
6	112450001	112550000	0.226617	0.244116	0.163785	0.281119	0.218	0.226727	4.91819
6	112625001	112725000	0.211902	0.120525	0.22112	0.243703	0.2035	0.20015	3.89461
6	115050001	115150000	0.26317	0.264558	0.179619	0.255669	0.214474	0.235498	5.25598
6	115075001	115175000	0.257637	0.245213	0.17893	0.248305	0.23384	0.232785	5.15149
6	115100001	115200000	0.224004	0.214977	0.163541	0.237078	0.220916	0.212103	4.35496
6	115125001	115225000	0.241545	0.230277	0.160557	0.224241	0.248415	0.221007	4.69788
6	115950001	116050000	0.287112	0.205236	0.179452	0.171113	0.154143	0.199411	3.86615
6	115975001	116075000	0.242511	0.253187	0.200614	0.161833	0.177971	0.207223	4.16702
6	116000001	116100000	0.191309	0.321081	0.243207	0.202759	0.163108	0.224293	4.82442
6	116025001	116125000	0.181514	0.323226	0.256301	0.201993	0.17454	0.227515	4.94852
6	116050001	116150000	0.152417	0.303603	0.236419	0.177525	0.13336	0.200665	3.91443
6	116225001	116325000	0.263167	0.223171	0.113928	0.167513	0.239272	0.20141	3.94314
6	116250001	116350000	0.326511	0.261947	0.133828	0.168922	0.270941	0.23243	5.1378
6	116275001	116375000	0.285263	0.214999	0.156849	0.187693	0.229581	0.214877	4.46178
7	8500001	8600000	0.229257	0.219894	0.122559	0.224707	0.234564	0.206196	4.12746
7	21675001	21775000	0.261877	0.168847	0.205395	0.219027	0.152979	0.201625	3.95142
7	48975001	49075000	0.257097	0.321992	0.0378449	0.169595	0.306531	0.218612	4.60565
7	49000001	49100000	0.308468	0.287761	0.0367356	0.128561	0.264244	0.205154	4.08733
7	49050001	49150000	0.374458	0.287646	0.0465174	0.136501	0.171094	0.203243	4.01373
7	49075001	49175000	0.405787	0.290139	0.0471241	0.173815	0.123151	0.208003	4.19707
7	49100001	49200000	0.391971	0.260529	0.0520575	0.18224	0.113456	0.200051	3.89078
8	10650001	10750000	0.278559	0.206339	0.166165	0.1654	0.230595	0.209412	4.2513
8	76750001	76850000	0.29041	0.121702	0.0462187	0.339955	0.322763	0.22421	4.82122
8	78175001	78275000	0.172838	0.262696	0.221818	0.141703	0.234862	0.206783	4.15008
9	3925001	4025000	0.255053	0.217307	0.214879	0.199438	0.208791	0.219094	4.62419
9	3950001	4050000	0.27995	0.234655	0.216168	0.200149	0.207436	0.227672	4.95455
9	3975001	4075000	0.295558	0.261457	0.213463	0.217786	0.224257	0.242504	5.52581
9	75575001	75675000	0.0743159	0.303879	0.219002	0.254312	0.238224	0.217946	4.58
9	75600001	75700000	0.183463	0.303802	0.171723	0.181693	0.156642	0.199465	3.8682
10	41650001	41750000	0.0955073	0.268635	0.199601	0.295642	0.190816	0.21004	4.27552
10	46300001	46400000	0.145729	0.346795	0.152753	0.254454	0.225954	0.225137	4.85694
10	46325001	46425000	0.154367	0.284991	0.136851	0.222242	0.231544	0.205999	4.11987
10	62100001	62200000	0.230713	0.189741	0.196034	0.18939	0.21993	0.205162	4.08762
10	85250001	85350000	0.193261	0.202588	0.186997	0.242388	0.213915	0.20783	4.19039
10	85275001	85375000	0.198751	0.206765	0.179061	0.261996	0.211895	0.211694	4.33918
10	85300001	85400000	0.206213	0.201707	0.183929	0.261162	0.217035	0.214009	4.42837
10	85325001	85425000	0.177943	0.184263	0.183856	0.240869	0.231142	0.203614	4.02803
10	85375001	85475000	0.252803	0.194736	0.168765	0.246017	0.236118	0.219688	4.64707
11	18325001	18425000	0.378257	0.215263	0.0654046	0.205563	0.133332	0.199564	3.87204
11	52650001	52750000	0.25526	0.249417	0.164848	0.236896	0.203036	0.221891	4.73194
11	54850001	54950000	0.16559	0.289319	0.192983	0.272361	0.100916	0.204234	4.05188
11	56775001	56875000	0.18199	0.235788	0.179986	0.21915	0.281149	0.219613	4.64417
11	65850001	65950000	0.221319	0.269417	0.151424	0.222847	0.18333	0.209668	4.26116
11	65875001	65975000	0.248304	0.311433	0.17512	0.253493	0.214512	0.240573	5.45141
11	65900001	66000000	0.252541	0.314816	0.1672	0.237931	0.220453	0.238589	5.375
11	65925001	66025000	0.228019	0.254292	0.152706	0.222569	0.18837	0.209191	4.24281
11	72525001	72625000	0.255798	0.202737	0.198745	0.207604	0.197347	0.212446	4.36817
11	72550001	72650000	0.211662	0.195223	0.19993	0.215524	0.181591	0.200786	3.91909
11	87850001	87950000	0.210903	0.311662	0.0939553	0.275266	0.210758	0.220509	4.67869
11	87875001	87975000	0.230586	0.325297	0.0886657	0.280366	0.207625	0.226508	4.90973
11	87900001	88000000	0.243549	0.337692	0.0853016	0.306168	0.222527	0.239048	5.39268
11	88050001	88150000	0.238786	0.209948	0.10122	0.221444	0.250618	0.204403	4.05841
11	88075001	88175000	0.3221	0.275485	0.13894	0.297738	0.329985	0.27285	6.69452
11	88100001	88200000	0.235602	0.266298	0.138715	0.25674	0.254864	0.230444	5.06132
12	3275001	3375000	0.236274	0.106436	0.295745	0.1657	0.235425	0.207916	4.19369
12	3300001	3400000	0.248504	0.110854	0.271783	0.161735	0.221943	0.202964	4.00297
12	3325001	3425000	0.255821	0.137847	0.240901	0.181156	0.185166	0.200178	3.8957
12	3375001	3475000	0.235117	0.190672	0.184304	0.21336	0.208316	0.206354	4.13354
12	27725001	27825000	0.155469	0.235799	0.192688	0.27524	0.170488	0.205937	4.11748
12	34500001	34600000	0.173139	0.191535	0.148813	0.201086	0.28527	0.199969	3.88762
12	34525001	34625000	0.247367	0.225174	0.120863	0.248877	0.306715	0.229799	5.03649
12	34550001	34650000	0.236096	0.222468	0.119846	0.251035	0.297139	0.225317	4.86386
12	34575001	34675000	0.225785	0.229632	0.119933	0.258932	0.282675	0.223391	4.7897
12	35500001	35600000	0.347758	0.286016	0.1802	0.198076	0.164875	0.235385	5.25162
12	35525001	35625000	0.336408	0.315791	0.179555	0.242261	0.170904	0.248984	5.77536
12	35550001	35650000	0.229042	0.279219	0.173606	0.207424	0.159391	0.209736	4.26381
12	35875001	35975000	0.226195	0.244255	0.207359	0.209654	0.118583	0.201209	3.9354
12	45850001	45950000	0.358913	0.133022	0.165492	0.190543	0.188552	0.207304	4.17014
12	45875001	45975000	0.419856	0.126825	0.174343	0.19188	0.182785	0.219138	4.62588
13	25800001	25900000	0.214375	0.201381	0.190895	0.224066	0.245302	0.215204	4.47437
13	25850001	25950000	0.258111	0.194067	0.192241	0.22023	0.267133	0.226356	4.9039
13	25875001	25975000	0.269871	0.222097	0.186814	0.234249	0.262222	0.235051	5.23874
13	27625001	27725000	0.382115	0.178105	0.272187	0.19675	0.215845	0.249	5.776
13	27650001	27750000	0.329068	0.164308	0.261511	0.181895	0.200368	0.22743	4.94525
13	29075001	29175000	0.243402	0.270837	0.165921	0.25508	0.185986	0.224245	4.82259
13	29100001	29200000	0.265693	0.272961	0.175439	0.22679	0.168129	0.221803	4.72851
13	29125001	29225000	0.2095	0.302792	0.184498	0.253792	0.181368	0.22639	4.90519
13	29150001	29250000	0.18368	0.306795	0.18712	0.253552	0.181392	0.222508	4.75568
13	29175001	29275000	0.16423	0.267832	0.206344	0.190665	0.167746	0.199363	3.86431
13	29800001	29900000	0.281062	0.253666	0.0691021	0.249894	0.262988	0.223342	4.78782
13	29825001	29925000	0.245287	0.271978	0.0466078	0.339495	0.297005	0.240075	5.43224
13	29850001	29950000	0.259353	0.289084	0.0380904	0.377378	0.305541	0.253889	5.96427
13	29875001	29975000	0.276168	0.2576	0.0380571	0.29854	0.335056	0.241084	5.47112
13	29900001	30000000	0.300725	0.224358	0.0299856	0.301317	0.340479	0.239373	5.40521
13	32675001	32775000	0.158704	0.28486	0.14689	0.24426	0.174133	0.201769	3.95697
13	58450001	58550000	0.21488	0.271971	0.148514	0.24752	0.1876	0.214097	4.43175
13	58475001	58575000	0.216753	0.282602	0.17509	0.253808	0.235785	0.232808	5.15236
13	58500001	58600000	0.226734	0.217161	0.183764	0.253933	0.274899	0.231298	5.09423
13	58525001	58625000	0.231864	0.198002	0.221055	0.229985	0.328965	0.241974	5.5054
13	59350001	59450000	0.212292	0.242301	0.244409	0.233779	0.249497	0.236456	5.29285
13	59375001	59475000	0.221303	0.187887	0.218021	0.241178	0.219149	0.217508	4.5631
13	59750001	59850000	0.305853	0.16663	0.182438	0.165795	0.221854	0.208514	4.21673
13	61275001	61375000	0.361118	0.262167	0.197888	0.259202	0.192255	0.254526	5.9888
13	61300001	61400000	0.358172	0.288934	0.19049	0.263147	0.162983	0.252745	5.92022
13	61325001	61425000	0.277484	0.245501	0.171417	0.2343	0.162484	0.218237	4.5912
13	61350001	61450000	0.25531	0.22972	0.155723	0.20904	0.157466	0.201452	3.94475
13	62875001	62975000	0.265776	0.243122	0.200937	0.198909	0.250939	0.231937	5.11881
13	62900001	63000000	0.279102	0.307398	0.260146	0.276784	0.383661	0.301418	7.79476
13	63000001	63100000	0.126039	0.203852	0.277666	0.137504	0.28235	0.205482	4.09996
13	63825001	63925000	0.12516	0.316574	0.249719	0.244601	0.144829	0.216177	4.51184
14	14625001	14725000	0.170607	0.196344	0.16298	0.253836	0.248833	0.20652	4.13993
14	50200001	50300000	0.314106	0.200058	0.137118	0.135	0.241398	0.205536	4.10203
14	50525001	50625000	0.324991	0.205759	0.157461	0.155563	0.178324	0.20442	4.05905
14	50550001	50650000	0.316772	0.209532	0.177231	0.169738	0.171085	0.208872	4.23051
14	55800001	55900000	0.174909	0.256317	0.203141	0.212232	0.175414	0.204403	4.05838
14	76775001	76875000	0.288759	0.139836	0.107801	0.23647	0.251748	0.204923	4.07842
14	78625001	78725000	0.112588	0.321204	0.186587	0.202392	0.194445	0.203443	4.02143
14	79250001	79350000	0.24066	0.217108	0.195241	0.212395	0.200928	0.213266	4.39976
14	79275001	79375000	0.244079	0.23622	0.202926	0.227276	0.208305	0.223761	4.80395
14	79300001	79400000	0.206819	0.234131	0.199605	0.222847	0.22567	0.217814	4.57491
14	80625001	80725000	0.328961	0.279489	0.155016	0.252209	0.193037	0.241742	5.49647
14	80650001	80750000	0.358677	0.306363	0.186065	0.276372	0.279017	0.281299	7.01991
14	80675001	80775000	0.326815	0.263331	0.190951	0.249331	0.2565	0.257386	6.09895
14	80700001	80800000	0.283142	0.221286	0.169438	0.228286	0.251477	0.230726	5.07218
14	81150001	81250000	0.274932	0.245273	0.173971	0.209173	0.161844	0.213038	4.39098
14	81175001	81275000	0.32007	0.315139	0.208638	0.228405	0.161159	0.246682	5.68671
15	31200001	31300000	0.300089	0.139056	0.0896417	0.215474	0.263656	0.201583	3.94981
15	33425001	33525000	0.256709	0.342509	0.184149	0.203474	0.0812749	0.213623	4.4135
15	33450001	33550000	0.259426	0.344964	0.183632	0.210546	0.0866004	0.217034	4.54485
15	33475001	33575000	0.27016	0.349404	0.173301	0.2158	0.0852121	0.218775	4.61193
15	43350001	43450000	0.281663	0.164296	0.241751	0.352169	0.210504	0.250077	5.81744
15	43375001	43475000	0.257398	0.16982	0.268915	0.38543	0.227418	0.261796	6.2688
15	43400001	43500000	0.246702	0.165982	0.283355	0.402862	0.235972	0.266975	6.46824
15	43425001	43525000	0.185486	0.146791	0.230673	0.32909	0.225322	0.223472	4.79282
15	81275001	81375000	0.233851	0.165554	0.127551	0.335623	0.263805	0.225277	4.86232
16	17975001	18075000	0.179832	0.206588	0.144304	0.237538	0.26452	0.206556	4.14134
16	18000001	18100000	0.209049	0.208465	0.137915	0.236964	0.266098	0.211698	4.33936
16	26275001	26375000	0.267332	0.264744	0.119287	0.242558	0.175593	0.213903	4.42427
16	26300001	26400000	0.322456	0.288671	0.106777	0.266114	0.165429	0.229889	5.03997
16	26325001	26425000	0.28569	0.303753	0.0906922	0.265906	0.129426	0.215094	4.47013
16	37475001	37575000	0.262214	0.285735	0.0798137	0.288886	0.133129	0.209955	4.27224
16	40100001	40200000	0.1425	0.207042	0.123951	0.291667	0.25632	0.204296	4.05428
16	54250001	54350000	0.168605	0.232287	0.193307	0.246687	0.177099	0.203597	4.02736
16	57975001	58075000	0.182463	0.259527	0.196213	0.245335	0.169914	0.21069	4.30054
16	58000001	58100000	0.168358	0.265512	0.203734	0.244681	0.173189	0.211095	4.31612
16	58025001	58125000	0.146162	0.278725	0.210301	0.25805	0.187065	0.216061	4.50737
16	72125001	72225000	0.232292	0.220109	0.134398	0.248914	0.2825	0.223643	4.79939
16	72150001	72250000	0.217019	0.214506	0.131038	0.228796	0.236322	0.205536	4.10205
17	52325001	52425000	0.217597	0.157175	0.107282	0.312382	0.205329	0.199953	3.88702
17	52350001	52450000	0.212965	0.164851	0.117057	0.342136	0.217527	0.210907	4.30889
17	56325001	56425000	0.215264	0.247046	0.129503	0.210637	0.226079	0.205706	4.10858
17	56350001	56450000	0.23729	0.352322	0.0979512	0.33243	0.291137	0.262226	6.28536
17	56375001	56475000	0.191226	0.333697	0.0909892	0.317028	0.234501	0.233488	5.17857
17	60375001	60475000	0.525261	0.0932413	0.0426357	0.20273	0.161212	0.205016	4.08201
17	60400001	60500000	0.485988	0.0920586	0.0498718	0.236793	0.196093	0.212161	4.35719
18	12075001	12175000	0.281273	0.171991	0.142055	0.214951	0.235045	0.209063	4.23787
18	12100001	12200000	0.389187	0.179004	0.144009	0.210327	0.200306	0.224567	4.83497
18	13375001	13475000	0.203864	0.224396	0.182991	0.271576	0.212237	0.219013	4.62107
18	13400001	13500000	0.223208	0.24306	0.194913	0.281316	0.227794	0.234058	5.20052
18	13425001	13525000	0.261419	0.24309	0.197825	0.284858	0.237729	0.244984	5.62131
18	14850001	14950000	0.223643	0.145658	0.152718	0.257083	0.23426	0.202672	3.99175
18	16075001	16175000	0.372787	0.0469104	0.110923	0.0691722	0.571331	0.234225	5.20694
18	21525001	21625000	0.215855	0.138662	0.205328	0.139781	0.29752	0.199429	3.86685
18	22150001	22250000	0.198811	0.179786	0.23246	0.190364	0.219122	0.204109	4.04706
18	23475001	23575000	0.231583	0.203183	0.125193	0.242489	0.214575	0.203405	4.01995
18	53475001	53575000	0.182786	0.188979	0.218993	0.250769	0.23475	0.215255	4.47636
18	53500001	53600000	0.203154	0.229501	0.234031	0.303733	0.223887	0.238862	5.38551
18	53525001	53625000	0.191511	0.207671	0.216099	0.283017	0.189906	0.217641	4.56822
18	53550001	53650000	0.241836	0.199001	0.221562	0.309499	0.182265	0.230833	5.07629
18	57225001	57325000	0.320121	0.24745	0.0940233	0.281595	0.309563	0.250551	5.8357
18	57250001	57350000	0.31641	0.248303	0.0881175	0.264436	0.291713	0.241796	5.49853
18	57275001	57375000	0.24159	0.235074	0.079814	0.248474	0.283708	0.217732	4.57175
18	57300001	57400000	0.218057	0.216569	0.0714073	0.219998	0.272391	0.199684	3.87667
19	25001	125000	0.264813	0.261875	0.208247	0.323944	0.140803	0.239936	5.42691
19	50001	150000	0.250184	0.239806	0.187562	0.324357	0.129897	0.226361	4.90408
19	425001	525000	0.32598	0.220588	0.258549	0.214356	0.332389	0.270372	6.5991
19	450001	550000	0.296806	0.214672	0.247059	0.209502	0.329919	0.259591	6.18389
19	475001	575000	0.260543	0.19214	0.20294	0.185585	0.325901	0.233422	5.17601
19	8375001	8475000	0.168896	0.247731	0.18319	0.204369	0.245084	0.209854	4.26835
19	8400001	8500000	0.173562	0.255523	0.167355	0.179863	0.228272	0.200915	3.92407
19	13775001	13875000	0.175173	0.232448	0.202181	0.201231	0.22082	0.20637	4.13418
19	14625001	14725000	0.195514	0.202601	0.216066	0.26042	0.266061	0.228133	4.9723
19	14650001	14750000	0.206003	0.252963	0.296804	0.289011	0.323062	0.273569	6.7222
19	14675001	14775000	0.206716	0.259886	0.323189	0.285284	0.332891	0.281593	7.03125
19	14700001	14800000	0.284006	0.229483	0.344057	0.228502	0.329761	0.283162	7.09167
19	14725001	14825000	0.295143	0.210746	0.345172	0.210132	0.333512	0.278941	6.9291
19	14750001	14850000	0.302746	0.182732	0.241733	0.169771	0.32327	0.24405	5.58535
19	14775001	14875000	0.263428	0.180867	0.193024	0.137129	0.247747	0.204439	4.0598
19	18600001	18700000	0.265187	0.207978	0.211802	0.167907	0.215855	0.213746	4.41822
19	18625001	18725000	0.23753	0.201908	0.203146	0.174343	0.190085	0.201402	3.94284
19	24600001	24700000	0.291937	0.314139	0.136074	0.0716451	0.217376	0.206234	4.12893
19	34875001	34975000	0.238614	0.204283	0.190758	0.188873	0.202263	0.204958	4.07979
19	34900001	35000000	0.199072	0.225446	0.191753	0.256423	0.253387	0.225216	4.85997
20	38900001	39000000	0.343019	0.0716372	0.059927	0.215114	0.386792	0.215298	4.478
20	45700001	45800000	0.270821	0.141484	0.0878838	0.264824	0.235302	0.200063	3.89124
20	45725001	45825000	0.375277	0.133781	0.0718563	0.244292	0.225612	0.210164	4.28026
20	56525001	56625000	0.182676	0.174864	0.13034	0.243419	0.270108	0.200281	3.89967
21	54250001	54350000	0.211668	0.116696	0.194566	0.244424	0.294272	0.212325	4.36351
21	54275001	54375000	0.190081	0.126289	0.203709	0.239412	0.265512	0.205001	4.08142
21	54300001	54400000	0.202228	0.145121	0.222905	0.274893	0.265973	0.222224	4.74475
21	56375001	56475000	0.237939	0.151515	0.194019	0.245362	0.252719	0.216311	4.51701
21	56400001	56500000	0.213594	0.166547	0.221707	0.247064	0.2227	0.214322	4.44043
21	56425001	56525000	0.205578	0.176043	0.214309	0.231147	0.193297	0.204075	4.04577
21	56525001	56625000	0.14515	0.247773	0.146461	0.263753	0.220725	0.204772	4.07263
21	56550001	56650000	0.177543	0.262808	0.142121	0.282644	0.218349	0.216693	4.53173
21	56575001	56675000	0.196662	0.271529	0.151618	0.326475	0.228651	0.234987	5.2363
21	56600001	56700000	0.225086	0.24599	0.119324	0.276133	0.197198	0.212746	4.37973
21	63450001	63550000	0.223396	0.231183	0.0988074	0.247745	0.246046	0.209435	4.25221
21	63475001	63575000	0.209655	0.248189	0.110457	0.247776	0.254493	0.214114	4.43241
22	6250001	6350000	0.167154	0.208951	0.165953	0.231205	0.257229	0.206098	4.1237
22	36125001	36225000	0.241538	0.19575	0.135871	0.221399	0.209048	0.200721	3.9166
22	49800001	49900000	0.362229	0.102727	0.142175	0.346049	0.214916	0.233619	5.18361
22	49825001	49925000	0.340185	0.0998948	0.140586	0.360764	0.210988	0.230483	5.06285
22	49850001	49950000	0.309061	0.0988939	0.161191	0.356397	0.213772	0.227863	4.96192
22	49875001	49975000	0.280179	0.0923686	0.167058	0.337844	0.208563	0.217202	4.55135
22	49925001	50025000	0.30296	0.0842671	0.147023	0.259663	0.249304	0.208643	4.22171
22	53075001	53175000	0.224687	0.156609	0.206522	0.13956	0.301531	0.205782	4.1115
23	39775001	39875000	0.340027	0.171107	0.117786	0.156219	0.319838	0.220995	4.69743
23	39800001	39900000	0.380709	0.235046	0.141423	0.142563	0.360638	0.252076	5.89445
23	39825001	39925000	0.408567	0.210926	0.120188	0.106905	0.385849	0.246487	5.67919
24	4000001	4100000	0.306415	0.237518	0.075493	0.178299	0.254758	0.210496	4.29308
24	7175001	7275000	0.207383	0.0886303	0.130153	0.20609	0.406192	0.20769	4.18498
24	10500001	10600000	0.202477	0.210199	0.23053	0.259223	0.200324	0.220551	4.6803
24	10525001	10625000	0.202719	0.180526	0.181913	0.233905	0.206792	0.201171	3.93393
24	11950001	12050000	0.144396	0.228644	0.230229	0.235432	0.186692	0.205079	4.08443
24	11975001	12075000	0.194779	0.239525	0.224014	0.240813	0.200776	0.219982	4.65838
24	12250001	12350000	0.142628	0.196275	0.233563	0.260941	0.222081	0.211098	4.31624
24	13225001	13325000	0.160495	0.138226	0.266221	0.26611	0.21052	0.208314	4.20904
24	13250001	13350000	0.168973	0.123962	0.278726	0.243773	0.207839	0.204654	4.06808
24	13275001	13375000	0.184732	0.107099	0.286971	0.210146	0.214799	0.200749	3.91769
24	16850001	16950000	0.195684	0.167371	0.156835	0.249095	0.235939	0.200985	3.92675
24	18050001	18150000	0.141477	0.28824	0.171498	0.222731	0.187499	0.202289	3.97698
24	44225001	44325000	0.207455	0.214155	0.151718	0.188171	0.264846	0.205269	4.09176
24	44250001	44350000	0.228029	0.248808	0.158476	0.210047	0.24329	0.21773	4.57167
24	44275001	44375000	0.213533	0.226655	0.1731	0.251089	0.242622	0.2214	4.71301
24	52700001	52800000	0.337584	0.193695	0.0667059	0.0856027	0.380214	0.21276	4.38027
24	52725001	52825000	0.383888	0.210976	0.0666099	0.108985	0.422678	0.238627	5.37649
24	52750001	52850000	0.372561	0.229228	0.0627252	0.120468	0.386625	0.234321	5.21066
24	52775001	52875000	0.341192	0.246381	0.0647422	0.140067	0.276331	0.213742	4.41809
24	52800001	52900000	0.318697	0.23589	0.0658211	0.160253	0.234641	0.203061	4.0067
24	53750001	53850000	0.243476	0.304029	0.168108	0.187179	0.155719	0.211702	4.33952
25	700001	800000	0.229858	0.24703	0.124965	0.261888	0.240317	0.220811	4.69034
25	725001	825000	0.210767	0.2571	0.109153	0.243443	0.251265	0.214346	4.44132
25	1200001	1300000	0.224373	0.223668	0.184186	0.164615	0.281327	0.215634	4.49094
25	1225001	1325000	0.22701	0.219327	0.218114	0.192717	0.242966	0.220027	4.66012
25	1250001	1350000	0.25913	0.261718	0.268574	0.21491	0.253979	0.251662	5.87851
25	1275001	1375000	0.198522	0.239392	0.228956	0.194492	0.208012	0.213875	4.4232
26	45650001	45750000	0.085287	0.239184	0.316035	0.209022	0.148589	0.199623	3.87433
26	48450001	48550000	0.245722	0.302062	0.0825305	0.275383	0.129175	0.206974	4.15743
26	48475001	48575000	0.283449	0.315884	0.0650486	0.24706	0.201628	0.222614	4.75976
26	48500001	48600000	0.339107	0.3978	0.0682941	0.34183	0.290142	0.287435	7.25623
26	48525001	48625000	0.320201	0.395205	0.0680017	0.346219	0.329645	0.291854	7.42644
26	48550001	48650000	0.292928	0.355894	0.0621822	0.30385	0.341474	0.271266	6.63351
26	48575001	48675000	0.296161	0.374726	0.0636379	0.327902	0.355304	0.283546	7.10647
26	48600001	48700000	0.263859	0.332488	0.0594347	0.278187	0.34936	0.256666	6.07121
27	20375001	20475000	0.132069	0.245215	0.210288	0.204168	0.237392	0.205826	4.11322
27	20400001	20500000	0.128869	0.26359	0.222075	0.220413	0.274317	0.221853	4.73045
27	20425001	20525000	0.159663	0.346739	0.257571	0.30975	0.292263	0.273197	6.70789
27	21125001	21225000	0.185409	0.226143	0.235781	0.156469	0.278716	0.216503	4.52442
28	6275001	6375000	0.318031	0.23035	0.338214	0.293958	0.134078	0.262926	6.31233
28	6300001	6400000	0.30317	0.224436	0.338998	0.295377	0.135697	0.259536	6.18174
28	6325001	6425000	0.258302	0.178284	0.296323	0.240011	0.137131	0.22201	4.73651
28	9775001	9875000	0.158515	0.186285	0.223743	0.217823	0.233294	0.203932	4.04026
28	10025001	10125000	0.198311	0.200103	0.158594	0.225506	0.236195	0.203742	4.03293
28	10150001	10250000	0.291112	0.161328	0.242068	0.215649	0.260207	0.234073	5.20108
28	10175001	10275000	0.230556	0.195972	0.291115	0.22919	0.25806	0.240979	5.46705
28	10200001	10300000	0.215433	0.187906	0.289077	0.217779	0.239832	0.230005	5.04443
28	10225001	10325000	0.230691	0.166324	0.277601	0.193583	0.242261	0.222092	4.73966
28	10300001	10400000	0.191186	0.126358	0.164611	0.205415	0.313383	0.200191	3.89617
28	10325001	10425000	0.198059	0.128933	0.188501	0.208131	0.273184	0.199362	3.86424
28	17050001	17150000	0.216837	0.256092	0.203875	0.120892	0.214254	0.20239	3.98087
29	3225001	3325000	0.299453	0.212452	0.18642	0.246172	0.200805	0.22906	5.00803
29	3250001	3350000	0.287979	0.196871	0.186722	0.234111	0.202793	0.221695	4.72438
29	3750001	3850000	0.162403	0.206452	0.216161	0.270457	0.151557	0.201406	3.94298
29	3825001	3925000	0.21903	0.229006	0.25577	0.207186	0.201437	0.222486	4.75483
29	3850001	3950000	0.291784	0.300754	0.263572	0.207186	0.253677	0.263395	6.33037
29	3875001	3975000	0.329785	0.325327	0.25943	0.201199	0.267272	0.276603	6.83905
29	3900001	4000000	0.33215	0.314599	0.248228	0.19005	0.262359	0.269477	6.56462
29	3925001	4025000	0.319196	0.301133	0.220714	0.186049	0.258895	0.257197	6.09168
29	25700001	25800000	0.189276	0.297004	0.200961	0.237143	0.209361	0.226749	4.91903
29	25725001	25825000	0.210919	0.314713	0.274589	0.298896	0.262405	0.272304	6.67351
29	25750001	25850000	0.213596	0.310036	0.299723	0.325867	0.280999	0.286044	7.20268
29	25775001	25875000	0.183862	0.257383	0.211918	0.264157	0.22315	0.228094	4.97082
29	25800001	25900000	0.158343	0.219709	0.185642	0.23149	0.212708	0.201578	3.94961
29	31725001	31825000	0.163614	0.311692	0.0955873	0.257506	0.339464	0.233573	5.18183
29	31750001	31850000	0.157504	0.299659	0.0955548	0.240935	0.32364	0.223459	4.79229
29	31775001	31875000	0.175138	0.256694	0.0790346	0.23075	0.308994	0.210122	4.27866
29	38400001	38500000	0.219376	0.243341	0.307915	0.061457	0.182667	0.202951	4.00249

## Sheet: Tibetan
Chr	Starting position	Ending position	TGvsBE	TGvsMG	TGvsJT	TGvsNJ	TGvsTC	Mean FST	ZFST
1	30075001	30175000	0.427774	0.0526087	0.0801409	0.0814108	0.15486	0.159359	3.46597
1	30425001	30525000	0.514584	0.0574357	0.0558643	0.122068	0.0991998	0.16983	4.00003
1	32625001	32725000	0.404411	0.138815	0.176466	0.112979	0.125807	0.191695	5.11516
1	32650001	32750000	0.445672	0.130122	0.175758	0.11637	0.13285	0.200155	5.54659
1	32675001	32775000	0.440947	0.110672	0.176537	0.131649	0.155361	0.203033	5.6934
1	32700001	32800000	0.437734	0.0818763	0.130486	0.112074	0.148218	0.182078	4.62466
1	37400001	37500000	0.103298	0.409617	0.191671	0.231666	0.0602353	0.199297	5.50287
1	37425001	37525000	0.132174	0.383841	0.172963	0.213117	0.0785002	0.196119	5.34078
1	37450001	37550000	0.140117	0.317897	0.153476	0.185055	0.0744903	0.174207	4.22324
1	46375001	46475000	0.166	0.202991	0.121225	0.165619	0.166429	0.164453	3.72577
1	46400001	46500000	0.207696	0.172813	0.134797	0.158861	0.134968	0.161827	3.59185
1	81125001	81225000	0.382712	0.145532	0.0586794	0.161929	0.0673807	0.163247	3.66425
1	85775001	85875000	0.166726	0.138295	0.219649	0.17094	0.132707	0.165663	3.7875
1	92050001	92150000	0.241376	0.136431	0.201842	0.0649188	0.158821	0.160678	3.53324
1	92075001	92175000	0.19902	0.118826	0.274486	0.0675272	0.180064	0.167985	3.90589
1	92100001	92200000	0.203285	0.105441	0.264939	0.0696628	0.1831	0.165286	3.76824
1	96675001	96775000	0.168802	0.166181	0.268117	0.192258	0.178445	0.194761	5.27149
1	96700001	96800000	0.118059	0.148523	0.169682	0.183767	0.199042	0.163814	3.69321
1	107175001	107275000	0.141509	0.0801503	0.277442	0.251012	0.0708021	0.164183	3.71201
1	114975001	115075000	0.196364	0.0834544	0.206516	0.265246	0.0723428	0.164785	3.7427
1	115000001	115100000	0.201818	0.088092	0.218195	0.26728	0.0734466	0.169766	3.99676
1	134675001	134775000	0.122918	0.30603	0.28491	0.0588241	0.0729696	0.16913	3.96433
1	134700001	134800000	0.139611	0.307579	0.333319	0.0603598	0.0802178	0.184217	4.73377
1	135125001	135225000	0.329714	0.0676752	0.261888	0.134506	0.113461	0.181449	4.59258
1	135150001	135250000	0.356238	0.0759218	0.298401	0.154986	0.125292	0.202168	5.64927
1	135175001	135275000	0.317974	0.0749524	0.294535	0.140842	0.117588	0.189178	4.98679
1	135625001	135725000	0.216244	0.116971	0.19118	0.165288	0.133397	0.164616	3.73408
1	144700001	144800000	0.107377	0.133845	0.184518	0.241113	0.13679	0.160729	3.53584
1	151100001	151200000	0.207385	0.135165	0.240253	0.0873103	0.173902	0.168803	3.94763
1	157150001	157250000	0.132838	0.126133	0.335685	0.138781	0.135659	0.173819	4.20346
1	157175001	157275000	0.136072	0.137356	0.367765	0.142405	0.135074	0.183734	4.70915
1	157200001	157300000	0.126212	0.145324	0.339043	0.133924	0.0775671	0.164414	3.7238
2	7250001	7350000	0.0851054	0.16531	0.235307	0.274858	0.0779937	0.167715	3.89213
2	7275001	7375000	0.0806543	0.162446	0.242374	0.304408	0.0832833	0.174633	4.24497
2	7950001	8050000	0.268975	0.0799234	0.218418	0.221992	0.0602251	0.169907	4.00393
2	43950001	44050000	0.187564	0.125648	0.200993	0.12509	0.160531	0.159965	3.49691
2	44250001	44350000	0.119185	0.213404	0.10822	0.219532	0.172055	0.166479	3.82911
2	44725001	44825000	0.140426	0.212921	0.127345	0.239682	0.11045	0.166165	3.81309
2	44750001	44850000	0.175881	0.178493	0.13535	0.269505	0.079341	0.167714	3.89208
2	46425001	46525000	0.112742	0.101921	0.153075	0.201577	0.262435	0.16635	3.82253
2	47325001	47425000	0.32524	0.0497557	0.159875	0.107307	0.164276	0.161291	3.5645
2	51975001	52075000	0.216276	0.170938	0.153335	0.0928194	0.177176	0.162109	3.60623
2	58200001	58300000	0.255087	0.149002	0.168612	0.190553	0.107129	0.174076	4.21657
2	58225001	58325000	0.299676	0.165753	0.190002	0.158783	0.101851	0.183213	4.68255
2	60800001	60900000	0.176576	0.130208	0.152614	0.278325	0.0897779	0.1655	3.77919
2	60825001	60925000	0.179257	0.12597	0.135591	0.256803	0.0990924	0.159342	3.46513
2	77625001	77725000	0.270572	0.172969	0.156164	0.0846374	0.115193	0.159907	3.49394
2	81150001	81250000	0.230372	0.18137	0.179342	0.180724	0.208761	0.196114	5.34051
2	81175001	81275000	0.207646	0.165145	0.186782	0.158854	0.23022	0.189729	5.0149
2	81200001	81300000	0.162355	0.14775	0.160254	0.150261	0.19656	0.163436	3.67391
2	98300001	98400000	0.109765	0.143112	0.239049	0.349292	0.0943591	0.187115	4.88159
2	98325001	98425000	0.100944	0.143298	0.194028	0.271044	0.0975221	0.161367	3.56839
2	109550001	109650000	0.112642	0.213728	0.185609	0.123733	0.180314	0.163205	3.66214
2	109575001	109675000	0.127245	0.229981	0.216356	0.10392	0.27052	0.189604	5.00851
2	109600001	109700000	0.144349	0.187391	0.154989	0.138082	0.230731	0.171108	4.06521
2	109625001	109725000	0.189463	0.170488	0.128544	0.168414	0.245892	0.18056	4.54725
2	109650001	109750000	0.230001	0.155531	0.103545	0.23628	0.235418	0.192155	5.1386
2	109675001	109775000	0.29288	0.166533	0.118094	0.317794	0.229573	0.224975	6.81245
2	109700001	109800000	0.342871	0.187641	0.131087	0.298627	0.236558	0.239357	7.54594
2	113200001	113300000	0.172911	0.0861306	0.168206	0.212407	0.15571	0.159073	3.4514
2	133400001	133500000	0.118369	0.0775983	0.255524	0.316931	0.0786851	0.169422	3.97918
2	133425001	133525000	0.118147	0.0818625	0.288522	0.450321	0.0980278	0.207376	5.9149
2	133450001	133550000	0.122668	0.084247	0.319246	0.463638	0.130919	0.224143	6.77004
2	133475001	133575000	0.125443	0.0878704	0.287163	0.441316	0.138613	0.216081	6.35885
2	133500001	133600000	0.119556	0.0793152	0.236543	0.383872	0.146153	0.193088	5.18617
2	133525001	133625000	0.105784	0.0796816	0.221051	0.332721	0.128353	0.173518	4.1881
3	16250001	16350000	0.148533	0.0696646	0.135331	0.308984	0.209164	0.174335	4.22978
3	16275001	16375000	0.148303	0.0739788	0.114483	0.303051	0.213315	0.170626	4.04062
3	57575001	57675000	0.166529	0.147889	0.147256	0.209052	0.171051	0.168355	3.9248
3	57600001	57700000	0.182491	0.156954	0.156565	0.2369	0.168071	0.180196	4.5287
3	57625001	57725000	0.182817	0.134322	0.173103	0.232482	0.173614	0.179268	4.48135
3	57650001	57750000	0.179873	0.121791	0.178124	0.234892	0.166771	0.17629	4.32949
3	57675001	57775000	0.167706	0.0935159	0.162754	0.218687	0.153477	0.159228	3.45929
3	61250001	61350000	0.129732	0.193088	0.259711	0.202631	0.10488	0.178008	4.41711
3	61275001	61375000	0.150945	0.17332	0.218037	0.176344	0.0949498	0.162719	3.63736
3	62525001	62625000	0.118387	0.119313	0.24216	0.217398	0.12035	0.163521	3.67827
3	79825001	79925000	0.235769	0.0614146	0.244113	0.252825	0.057336	0.170292	4.02355
3	79850001	79950000	0.279101	0.0643635	0.30442	0.318037	0.089728	0.21113	6.10634
3	79875001	79975000	0.244296	0.0616319	0.279694	0.273237	0.0902652	0.189825	5.01976
3	80575001	80675000	0.193952	0.0741724	0.179334	0.233639	0.197984	0.175816	4.30532
3	80600001	80700000	0.170886	0.0844142	0.201375	0.273948	0.253273	0.196779	5.37446
3	80625001	80725000	0.104409	0.0750784	0.222264	0.301817	0.27868	0.19645	5.35765
3	80650001	80750000	0.0899989	0.0799332	0.194882	0.265186	0.243735	0.174747	4.25079
3	80675001	80775000	0.0631053	0.0888674	0.177062	0.222482	0.248293	0.159962	3.49672
3	93025001	93125000	0.288681	0.0887335	0.214047	0.120991	0.0925666	0.161004	3.54987
3	96500001	96600000	0.118537	0.235992	0.134877	0.112825	0.210661	0.162578	3.63016
3	103800001	103900000	0.085539	0.152894	0.3074	0.178848	0.0964494	0.164226	3.7142
3	103825001	103925000	0.105005	0.163423	0.381504	0.198527	0.11343	0.192378	5.14997
3	103850001	103950000	0.133924	0.143649	0.295871	0.163495	0.101524	0.167692	3.89099
3	117175001	117275000	0.236494	0.102473	0.192859	0.119806	0.182893	0.166905	3.85083
3	117200001	117300000	0.250155	0.103811	0.166493	0.127468	0.183081	0.166201	3.81495
4	5100001	5200000	0.112017	0.25528	0.157263	0.210135	0.06574	0.160087	3.50311
4	19800001	19900000	0.107758	0.0920852	0.254122	0.240323	0.140452	0.166948	3.85302
4	19825001	19925000	0.122032	0.0732207	0.278294	0.20704	0.149913	0.1661	3.80977
4	20100001	20200000	0.153029	0.0707172	0.159769	0.321622	0.124125	0.165852	3.79715
4	20125001	20225000	0.162145	0.0641517	0.148341	0.311076	0.127789	0.162701	3.6364
4	20150001	20250000	0.171302	0.0647842	0.149357	0.320434	0.121239	0.165423	3.77526
4	21025001	21125000	0.0937529	0.145956	0.226078	0.257401	0.100093	0.164656	3.73614
4	21050001	21150000	0.104178	0.110948	0.281996	0.307839	0.0839186	0.177776	4.40527
4	36725001	36825000	0.12882	0.194078	0.171246	0.212075	0.106511	0.162546	3.62852
4	36750001	36850000	0.135738	0.218563	0.144989	0.196983	0.110923	0.161439	3.57206
4	36775001	36875000	0.132579	0.227668	0.149547	0.222061	0.101739	0.166719	3.84133
4	43550001	43650000	0.333352	0.0610582	0.0877412	0.324518	0.0685106	0.175036	4.26552
4	43575001	43675000	0.35876	0.0661757	0.082535	0.294382	0.0589271	0.172156	4.11864
4	44825001	44925000	0.172809	0.0373634	0.179088	0.362297	0.173993	0.18511	4.77931
4	44850001	44950000	0.189227	0.0685537	0.191729	0.343711	0.156765	0.189997	5.02855
4	48650001	48750000	0.159996	0.101772	0.167529	0.244564	0.12371	0.159514	3.47389
4	66875001	66975000	0.413557	0.0926848	0.133736	0.135923	0.0578547	0.166751	3.84299
4	66900001	67000000	0.406623	0.0890426	0.148548	0.156866	0.0482683	0.16987	4.00203
4	67225001	67325000	0.321351	0.113874	0.100172	0.150549	0.118667	0.160923	3.54572
4	80825001	80925000	0.17515	0.114582	0.202523	0.181338	0.13126	0.160971	3.54817
4	80850001	80950000	0.167595	0.0981743	0.221483	0.212065	0.16503	0.17287	4.15503
4	80875001	80975000	0.125284	0.070746	0.217544	0.19333	0.195761	0.160533	3.52585
4	87275001	87375000	0.476373	0.0884652	0.0748177	0.0626147	0.0977974	0.160014	3.49937
4	108275001	108375000	0.31383	0.0972446	0.0804531	0.175682	0.128292	0.1591	3.45278
4	108325001	108425000	0.386854	0.126386	0.0989434	0.164909	0.152145	0.185848	4.81693
4	108350001	108450000	0.35274	0.118776	0.0992787	0.193998	0.147699	0.182498	4.64611
4	118675001	118775000	0.274046	0.200514	0.128067	0.198038	0.0520982	0.170553	4.03686
5	57900001	58000000	0.273834	0.0822339	0.280817	0.183134	0.0818447	0.180373	4.5377
5	57925001	58025000	0.241012	0.0792914	0.2821	0.183184	0.0728026	0.171678	4.09427
5	57950001	58050000	0.260753	0.0657166	0.284201	0.160122	0.0604558	0.16625	3.81741
5	57975001	58075000	0.252516	0.0674036	0.26181	0.150663	0.0624209	0.158963	3.44577
5	75300001	75400000	0.452157	0.130048	0.102227	0.0875122	0.0949452	0.173378	4.18096
5	75325001	75425000	0.483572	0.133415	0.105177	0.0865303	0.0894442	0.179628	4.49971
5	80825001	80925000	0.247556	0.163077	0.120088	0.10961	0.200146	0.168095	3.91154
6	1125001	1225000	0.241305	0.108744	0.182928	0.16908	0.103955	0.161202	3.55999
6	13575001	13675000	0.359833	0.115997	0.1582	0.150903	0.0953268	0.176052	4.31733
6	13650001	13750000	0.361027	0.102235	0.161446	0.10967	0.102986	0.167473	3.87978
6	13950001	14050000	0.236873	0.161108	0.175835	0.134723	0.0954811	0.160804	3.53968
6	13975001	14075000	0.219664	0.169818	0.174627	0.149713	0.1137	0.165505	3.77941
6	14000001	14100000	0.210789	0.173528	0.192368	0.159532	0.113435	0.169931	4.00514
6	14025001	14125000	0.253358	0.163196	0.198594	0.148701	0.0838553	0.169541	3.98526
6	19100001	19200000	0.212799	0.0962177	0.209232	0.252889	0.160909	0.186409	4.84558
6	19125001	19225000	0.252237	0.129995	0.301591	0.312627	0.186192	0.236529	7.40171
6	19150001	19250000	0.213161	0.13993	0.335604	0.301116	0.186001	0.235162	7.33203
6	19175001	19275000	0.160147	0.151474	0.366	0.341297	0.201696	0.244123	7.78901
6	19200001	19300000	0.157936	0.132394	0.269914	0.250554	0.177083	0.197576	5.4151
6	20050001	20150000	0.285985	0.0568087	0.169879	0.139593	0.144735	0.1594	3.46809
6	29650001	29750000	0.359995	0.0869719	0.139435	0.0726321	0.159974	0.163802	3.69256
6	29675001	29775000	0.352855	0.0876446	0.150953	0.0785258	0.146088	0.163213	3.66254
6	32450001	32550000	0.176969	0.065391	0.0950673	0.289588	0.200714	0.165546	3.78151
6	32600001	32700000	0.197125	0.0713705	0.187909	0.211037	0.186963	0.170881	4.05361
6	35975001	36075000	0.221049	0.201588	0.163418	0.123975	0.0952386	0.161054	3.55242
6	36000001	36100000	0.230332	0.167164	0.157372	0.141436	0.0991215	0.159085	3.45201
6	41100001	41200000	0.211009	0.10952	0.171881	0.125921	0.196883	0.163043	3.65385
6	41125001	41225000	0.22731	0.104574	0.183223	0.108666	0.238764	0.172507	4.13656
6	41150001	41250000	0.251638	0.0980072	0.20165	0.0831187	0.295917	0.186066	4.82806
6	41175001	41275000	0.227581	0.107645	0.164967	0.0790438	0.252209	0.166289	3.81942
6	41675001	41775000	0.221178	0.16478	0.169801	0.11702	0.128271	0.16021	3.50939
6	45300001	45400000	0.234136	0.187406	0.163625	0.212038	0.111446	0.18173	4.60694
6	45325001	45425000	0.296999	0.193573	0.158322	0.249487	0.110972	0.201871	5.63411
6	45350001	45450000	0.227346	0.198394	0.141855	0.202656	0.13153	0.180356	4.53686
6	45375001	45475000	0.225316	0.200366	0.147837	0.197762	0.141704	0.182597	4.65114
6	50075001	50175000	0.100463	0.242698	0.276605	0.163708	0.0885714	0.174409	4.23354
6	50125001	50225000	0.0631222	0.203121	0.216922	0.198561	0.120415	0.160428	3.52051
6	52650001	52750000	0.145086	0.174373	0.225287	0.153394	0.118161	0.16326	3.66494
6	52675001	52775000	0.109467	0.168743	0.247311	0.165182	0.109492	0.160039	3.50064
6	54350001	54450000	0.316571	0.161243	0.130874	0.154823	0.0900316	0.170709	4.04482
6	54375001	54475000	0.242107	0.173062	0.161189	0.171291	0.0945226	0.168434	3.92883
6	54400001	54500000	0.264666	0.186336	0.162953	0.176278	0.0969384	0.177434	4.38784
6	54625001	54725000	0.242604	0.101363	0.248122	0.0844513	0.145316	0.164371	3.7216
6	54650001	54750000	0.239883	0.104148	0.254774	0.08514	0.137744	0.164338	3.71991
6	63825001	63925000	0.121918	0.0546395	0.214202	0.247192	0.233584	0.174307	4.22834
6	67500001	67600000	0.346202	0.0777068	0.140116	0.191038	0.0897031	0.168953	3.95529
6	67525001	67625000	0.302114	0.0782775	0.170752	0.187456	0.0953652	0.166793	3.84511
6	67550001	67650000	0.168444	0.0774346	0.293376	0.129758	0.126503	0.159103	3.45293
6	71075001	71175000	0.41127	0.0731155	0.0942545	0.0628565	0.174901	0.16328	3.66593
6	76225001	76325000	0.194939	0.274202	0.0907018	0.185497	0.048656	0.158799	3.43743
6	76250001	76350000	0.228505	0.253486	0.0944889	0.194229	0.0583139	0.165804	3.7947
6	81225001	81325000	0.29422	0.236617	0.0860207	0.120338	0.061828	0.159805	3.48872
6	81250001	81350000	0.430719	0.329823	0.0955689	0.155545	0.0641341	0.215158	6.31178
6	81275001	81375000	0.404642	0.337997	0.089636	0.171219	0.0597625	0.212651	6.18394
6	81300001	81400000	0.377176	0.284502	0.101576	0.219173	0.0588094	0.208247	5.95934
6	85825001	85925000	0.205538	0.201748	0.203948	0.281613	0.1448	0.207529	5.92271
6	85850001	85950000	0.209014	0.220411	0.213999	0.293733	0.144071	0.216246	6.36725
6	85875001	85975000	0.246961	0.207431	0.206292	0.293853	0.148314	0.22057	6.5878
6	85900001	86000000	0.265058	0.177947	0.204065	0.251428	0.170867	0.213873	6.24625
6	85925001	86025000	0.281205	0.145385	0.211755	0.161449	0.177986	0.195556	5.31207
6	85950001	86050000	0.28654	0.113923	0.243555	0.128717	0.190957	0.192738	5.16836
6	85975001	86075000	0.279086	0.104403	0.220913	0.130938	0.192952	0.185658	4.80727
6	86000001	86100000	0.258855	0.100221	0.193225	0.13297	0.158217	0.168698	3.94226
6	89775001	89875000	0.155507	0.0648877	0.308406	0.22192	0.0882774	0.1678	3.89646
6	89800001	89900000	0.167634	0.0717565	0.303782	0.215233	0.0884116	0.169363	3.97621
6	95375001	95475000	0.178385	0.179758	0.142711	0.154783	0.193041	0.169736	3.9952
6	95400001	95500000	0.19299	0.124305	0.144325	0.148752	0.208553	0.163785	3.69171
6	96775001	96875000	0.180263	0.176858	0.212593	0.189316	0.0885155	0.169509	3.98365
6	96800001	96900000	0.180491	0.179358	0.195726	0.191879	0.0842153	0.166334	3.8217
6	96825001	96925000	0.204854	0.197078	0.201471	0.204097	0.0816637	0.177833	4.40815
6	96850001	96950000	0.202403	0.208222	0.212154	0.209921	0.0868449	0.183909	4.71806
6	99875001	99975000	0.381968	0.149127	0.125042	0.157462	0.0869531	0.180111	4.52433
6	99900001	100000000	0.378186	0.155935	0.138639	0.155423	0.0842049	0.182477	4.64504
6	99925001	100025000	0.447809	0.192843	0.166702	0.146263	0.0740347	0.20553	5.82075
6	99950001	100050000	0.335985	0.18296	0.230589	0.0893598	0.0785794	0.183495	4.69692
6	105900001	106000000	0.122158	0.112504	0.290277	0.240287	0.0756075	0.168167	3.91519
6	105925001	106025000	0.114554	0.113879	0.282079	0.245429	0.0794973	0.167088	3.86015
6	108850001	108950000	0.159885	0.0944022	0.126499	0.319034	0.119076	0.163779	3.6914
6	108900001	109000000	0.15398	0.0901208	0.145518	0.313151	0.0913282	0.15882	3.43846
7	300001	400000	0.105396	0.134255	0.281225	0.238567	0.0391338	0.159715	3.48415
7	325001	425000	0.113876	0.163776	0.342484	0.253337	0.0398101	0.182657	4.65418
7	350001	450000	0.124382	0.170534	0.369648	0.233438	0.0441969	0.18844	4.94912
7	375001	475000	0.142467	0.161142	0.332854	0.217551	0.061294	0.183062	4.67484
7	6900001	7000000	0.133654	0.146143	0.136482	0.2377	0.186732	0.168142	3.91392
7	6925001	7025000	0.163568	0.17804	0.158621	0.284111	0.200356	0.196939	5.38261
7	6950001	7050000	0.150711	0.163346	0.159932	0.231661	0.187203	0.178571	4.44578
7	6975001	7075000	0.16078	0.149659	0.130977	0.256736	0.170305	0.173691	4.19694
7	22700001	22800000	0.216598	0.0792035	0.135002	0.256223	0.126267	0.162659	3.63426
7	49000001	49100000	0.20591	0.162589	0.10413	0.128561	0.196967	0.159632	3.47988
7	49050001	49150000	0.270867	0.112519	0.11215	0.136501	0.162481	0.158903	3.44274
7	49075001	49175000	0.247048	0.110657	0.140774	0.173815	0.14913	0.164285	3.71721
7	49100001	49200000	0.220006	0.110828	0.121677	0.18224	0.179274	0.162805	3.64172
7	58450001	58550000	0.149027	0.150985	0.197139	0.216176	0.142096	0.171084	4.06399
7	58475001	58575000	0.153903	0.146738	0.175976	0.210466	0.188466	0.17511	4.26929
7	58500001	58600000	0.155612	0.134071	0.16373	0.184678	0.169682	0.161555	3.57796
7	58900001	59000000	0.30745	0.167248	0.0891816	0.180553	0.132198	0.175326	4.28032
7	58925001	59025000	0.3376	0.158826	0.0917225	0.179764	0.150579	0.183698	4.7073
7	58950001	59050000	0.346309	0.141351	0.0796267	0.17984	0.151341	0.179694	4.50307
7	59950001	60050000	0.131723	0.233664	0.253589	0.148966	0.0546378	0.164516	3.72899
7	59975001	60075000	0.142433	0.317905	0.345462	0.229641	0.0410171	0.215292	6.3186
7	60000001	60100000	0.153951	0.295667	0.324159	0.209326	0.0480426	0.206229	5.8564
7	60025001	60125000	0.203882	0.271083	0.286773	0.227619	0.0566909	0.209209	6.0084
7	74375001	74475000	0.222843	0.136325	0.204416	0.116001	0.192764	0.17447	4.23664
7	74400001	74500000	0.22563	0.145838	0.206818	0.126858	0.20418	0.181865	4.61379
7	74425001	74525000	0.241289	0.143301	0.201718	0.131025	0.218386	0.187144	4.88302
7	74450001	74550000	0.246513	0.139326	0.190197	0.13615	0.168633	0.176164	4.32305
7	79825001	79925000	0.357624	0.105155	0.32329	0.187548	0.171481	0.22902	7.01874
7	79850001	79950000	0.445423	0.0528664	0.393972	0.207596	0.197432	0.259458	8.57111
7	79875001	79975000	0.340191	0.0476462	0.323934	0.164179	0.154426	0.206075	5.84854
8	43950001	44050000	0.329236	0.0651851	0.136954	0.129357	0.138142	0.159775	3.48718
8	45575001	45675000	0.239259	0.0834187	0.148571	0.14687	0.179289	0.159481	3.47222
8	68150001	68250000	0.0954592	0.135644	0.263759	0.275516	0.119788	0.178033	4.41838
8	68175001	68275000	0.116532	0.142971	0.283542	0.239929	0.143207	0.185236	4.78575
8	68200001	68300000	0.111668	0.133744	0.282814	0.229536	0.141682	0.179889	4.51303
8	68550001	68650000	0.140992	0.122145	0.294983	0.146817	0.0986207	0.160711	3.53495
8	68575001	68675000	0.163271	0.134804	0.268131	0.133639	0.113873	0.162743	3.63858
8	68600001	68700000	0.169142	0.152667	0.255828	0.132241	0.10345	0.162666	3.63461
8	68625001	68725000	0.15807	0.172943	0.272193	0.136904	0.0859027	0.165203	3.76402
8	94200001	94300000	0.344228	0.223296	0.0590431	0.105283	0.0916245	0.164695	3.73811
9	54500001	54600000	0.184516	0.10103	0.216017	0.216051	0.101353	0.163793	3.69213
9	56500001	56600000	0.205113	0.135184	0.178462	0.180722	0.147889	0.169474	3.98185
9	56525001	56625000	0.254145	0.132329	0.162365	0.15795	0.137243	0.168806	3.9478
9	65000001	65100000	0.147253	0.0955753	0.114828	0.240182	0.199811	0.15953	3.47469
9	69750001	69850000	0.137306	0.138324	0.242548	0.240753	0.143505	0.180487	4.54354
9	69775001	69875000	0.140338	0.149917	0.277375	0.262513	0.152768	0.196582	5.36439
9	69800001	69900000	0.122751	0.136856	0.274336	0.21148	0.133464	0.175777	4.30333
9	76425001	76525000	0.191831	0.148045	0.22633	0.180575	0.0970471	0.168766	3.94573
9	76450001	76550000	0.197685	0.139564	0.229672	0.180975	0.107863	0.171152	4.06741
10	51675001	51775000	0.063314	0.231754	0.246538	0.222337	0.0383274	0.160454	3.52183
10	51725001	51825000	0.0627427	0.251145	0.255435	0.26823	0.0408575	0.175682	4.29847
10	51750001	51850000	0.0628109	0.251006	0.226682	0.241376	0.0433179	0.165039	3.75564
10	58600001	58700000	0.246496	0.209249	0.154436	0.1821	0.124797	0.183415	4.69288
10	58625001	58725000	0.217179	0.207613	0.156988	0.165914	0.114545	0.172448	4.13352
10	58650001	58750000	0.247829	0.210073	0.179714	0.173512	0.101564	0.182538	4.64815
10	58675001	58775000	0.257002	0.173531	0.161434	0.15233	0.0812274	0.165105	3.75903
10	60625001	60725000	0.21776	0.13781	0.161431	0.145472	0.173398	0.167174	3.86456
10	60650001	60750000	0.235168	0.105488	0.128808	0.167221	0.173646	0.162066	3.60404
10	69025001	69125000	0.192013	0.140984	0.231264	0.199814	0.106058	0.174027	4.21403
10	69400001	69500000	0.128781	0.126091	0.243087	0.236759	0.116195	0.170183	4.018
10	74875001	74975000	0.119935	0.131426	0.333415	0.151707	0.150128	0.177322	4.38211
10	74900001	75000000	0.100713	0.136107	0.357921	0.173465	0.14203	0.182047	4.6231
10	80375001	80475000	0.094007	0.122732	0.300298	0.226033	0.0989341	0.168401	3.92712
10	86950001	87050000	0.290892	0.0746527	0.188538	0.239168	0.2112	0.20089	5.5841
10	86975001	87075000	0.243583	0.0649581	0.16889	0.218599	0.189039	0.177014	4.3664
10	92000001	92100000	0.255839	0.0760576	0.117119	0.203399	0.142005	0.158884	3.44175
11	12875001	12975000	0.282578	0.0575383	0.176599	0.15867	0.129763	0.16103	3.55118
11	12900001	13000000	0.296729	0.058736	0.197128	0.169325	0.136774	0.171738	4.09733
11	24600001	24700000	0.257628	0.069874	0.152057	0.171528	0.19264	0.168745	3.9447
11	24625001	24725000	0.327646	0.0689598	0.185433	0.17649	0.189098	0.189525	5.00449
11	61825001	61925000	0.170452	0.183429	0.0471973	0.15942	0.259504	0.164	3.7027
11	61850001	61950000	0.184346	0.195872	0.0541901	0.168008	0.285425	0.177568	4.39467
11	61875001	61975000	0.193941	0.193354	0.0484242	0.154986	0.265375	0.171216	4.07071
11	67625001	67725000	0.25664	0.0554399	0.150824	0.171794	0.167752	0.16049	3.52366
11	67650001	67750000	0.279772	0.050401	0.157661	0.175138	0.182368	0.169068	3.96114
11	67675001	67775000	0.299755	0.0487207	0.203337	0.209786	0.199256	0.192171	5.13942
11	67700001	67800000	0.298796	0.0431805	0.236057	0.225305	0.187334	0.198135	5.44357
11	67725001	67825000	0.257461	0.0408959	0.206281	0.188631	0.165623	0.171778	4.09938
11	82075001	82175000	0.271354	0.0665342	0.100675	0.0737289	0.285025	0.159463	3.4713
11	82100001	82200000	0.247013	0.107642	0.123338	0.0723272	0.262356	0.162535	3.62795
11	82125001	82225000	0.255314	0.116338	0.12512	0.0782734	0.228649	0.160739	3.53635
11	105675001	105775000	0.0896194	0.217166	0.153852	0.14612	0.242135	0.169778	3.99737
12	12950001	13050000	0.275251	0.110052	0.330679	0.0851188	0.106241	0.181468	4.59357
12	12975001	13075000	0.266394	0.102099	0.292608	0.076638	0.095535	0.166655	3.83806
12	13000001	13100000	0.288721	0.1062	0.286605	0.0721712	0.1062	0.171979	4.10963
12	13025001	13125000	0.316543	0.113756	0.297328	0.0720829	0.112263	0.182394	4.64081
12	29000001	29100000	0.330677	0.102792	0.0649025	0.182549	0.135303	0.163245	3.66415
12	37200001	37300000	0.21493	0.0693769	0.152777	0.217454	0.158468	0.162601	3.63132
12	58475001	58575000	0.360753	0.0517272	0.0586451	0.17282	0.20293	0.169375	3.9768
13	17200001	17300000	0.429611	0.0910434	0.206724	0.0776855	0.0712783	0.175268	4.27737
13	17225001	17325000	0.460983	0.0871241	0.176756	0.14294	0.0805282	0.189666	5.01168
13	17250001	17350000	0.446819	0.0872231	0.159624	0.151406	0.0757726	0.184169	4.73131
13	17275001	17375000	0.381335	0.0883826	0.156161	0.155637	0.069579	0.170219	4.01984
13	22450001	22550000	0.172791	0.108283	0.287729	0.182601	0.132336	0.176748	4.35283
13	22475001	22575000	0.169699	0.108075	0.255584	0.155875	0.149689	0.167784	3.89568
13	27200001	27300000	0.285605	0.174832	0.0846972	0.176337	0.0764855	0.159591	3.47783
13	29825001	29925000	0.151426	0.0676858	0.342348	0.339495	0.0797609	0.196143	5.342
13	29850001	29950000	0.1452	0.0679963	0.362477	0.377378	0.0851521	0.207641	5.92839
13	29875001	29975000	0.169622	0.0643729	0.30888	0.29854	0.129541	0.194191	5.24246
13	29900001	30000000	0.194601	0.0680211	0.279838	0.301317	0.125919	0.193939	5.2296
14	16225001	16325000	0.390115	0.0416175	0.139081	0.156845	0.0816377	0.161859	3.59349
14	17100001	17200000	0.48058	0.0646233	0.13433	0.261882	0.201611	0.228605	6.9976
14	17125001	17225000	0.478178	0.0596614	0.134663	0.269366	0.209975	0.230369	7.08755
14	17150001	17250000	0.434389	0.0645011	0.140773	0.251857	0.185947	0.215493	6.32889
14	17175001	17275000	0.394943	0.0715166	0.146331	0.263412	0.205969	0.216435	6.37689
14	17200001	17300000	0.33808	0.0829347	0.144221	0.262674	0.207365	0.207055	5.89852
14	17225001	17325000	0.321415	0.0956819	0.152201	0.249419	0.20703	0.205149	5.80133
14	17250001	17350000	0.303772	0.0899703	0.139485	0.25826	0.215351	0.201368	5.60846
14	17275001	17375000	0.333588	0.0838013	0.130914	0.23862	0.211943	0.199773	5.52714
14	17300001	17400000	0.346978	0.069556	0.114607	0.230595	0.208399	0.194027	5.23408
14	17325001	17425000	0.349141	0.0529842	0.0897016	0.229016	0.220088	0.188186	4.93619
14	17350001	17450000	0.382286	0.0492124	0.0939113	0.214843	0.236195	0.19529	5.29847
14	17375001	17475000	0.359941	0.0449725	0.0953364	0.221693	0.233118	0.191012	5.08033
14	17400001	17500000	0.369726	0.0530238	0.102624	0.221834	0.243572	0.198156	5.44466
14	17425001	17525000	0.374592	0.0642418	0.121964	0.220104	0.242902	0.204761	5.78152
14	17450001	17550000	0.361595	0.0636601	0.113621	0.20616	0.234039	0.195815	5.32528
14	17475001	17575000	0.343183	0.0642655	0.103556	0.19324	0.226313	0.186112	4.83038
14	17500001	17600000	0.309954	0.0721084	0.11156	0.187	0.22685	0.181494	4.59491
14	70100001	70200000	0.225317	0.0828281	0.151756	0.219304	0.170031	0.169847	4.00088
14	84025001	84125000	0.118893	0.0618545	0.208701	0.237854	0.204899	0.16644	3.82714
14	84050001	84150000	0.114066	0.0611911	0.188091	0.234146	0.210464	0.161591	3.57984
15	2900001	3000000	0.115254	0.107016	0.204385	0.306053	0.0877306	0.164087	3.70713
15	2925001	3025000	0.0750121	0.117921	0.24456	0.327323	0.093827	0.171729	4.09684
15	10850001	10950000	0.314293	0.0736712	0.168233	0.172897	0.0940767	0.164634	3.73501
15	10875001	10975000	0.330071	0.0645227	0.156967	0.161119	0.0916233	0.160861	3.54256
15	34325001	34425000	0.164092	0.0920411	0.107588	0.224048	0.226209	0.162796	3.64125
15	43400001	43500000	0.152465	0.156872	0.060128	0.402862	0.0809368	0.170653	4.04197
15	53050001	53150000	0.187008	0.21682	0.127751	0.113995	0.173859	0.163887	3.69689
15	53075001	53175000	0.19262	0.22033	0.1453	0.141518	0.19259	0.178472	4.44075
15	78575001	78675000	0.132928	0.117474	0.294745	0.230045	0.111073	0.177253	4.3786
15	78600001	78700000	0.130147	0.0961952	0.287182	0.229241	0.108331	0.170219	4.01987
15	79000001	79100000	0.0895864	0.0869121	0.235709	0.247742	0.144477	0.160885	3.54382
15	79025001	79125000	0.102005	0.0809108	0.23441	0.250679	0.126226	0.158846	3.43982
16	14700001	14800000	0.0764957	0.151609	0.303687	0.224729	0.176565	0.186617	4.85617
16	14725001	14825000	0.0738825	0.151977	0.346799	0.229838	0.175775	0.195654	5.31707
16	14750001	14850000	0.0873346	0.13349	0.334823	0.185073	0.153547	0.178854	4.46022
16	14775001	14875000	0.0852501	0.125614	0.279349	0.177074	0.141634	0.161784	3.58967
16	26300001	26400000	0.235354	0.0609694	0.137607	0.266114	0.119776	0.163964	3.70084
16	31875001	31975000	0.157488	0.224615	0.157236	0.271758	0.0879667	0.179813	4.50914
16	31900001	32000000	0.143938	0.2276	0.155132	0.267508	0.0840185	0.175639	4.29629
16	33675001	33775000	0.233488	0.119796	0.0703932	0.193276	0.193932	0.162177	3.60969
16	33700001	33800000	0.233423	0.0968301	0.0768294	0.181568	0.29343	0.176416	4.33591
16	35450001	35550000	0.25423	0.11277	0.214815	0.185648	0.0469102	0.162875	3.64528
16	35475001	35575000	0.264728	0.113428	0.210624	0.178164	0.0423864	0.161866	3.59384
16	37800001	37900000	0.345931	0.0439021	0.0558571	0.0827108	0.289346	0.163549	3.67969
16	37825001	37925000	0.391112	0.0510219	0.0555746	0.0808214	0.305722	0.17685	4.35806
16	37850001	37950000	0.370162	0.057457	0.0518146	0.0819133	0.299885	0.172247	4.12326
16	40100001	40200000	0.204018	0.0461191	0.171009	0.291667	0.0928695	0.161137	3.55663
16	40550001	40650000	0.231608	0.071339	0.189545	0.115636	0.196467	0.160919	3.54553
16	70275001	70375000	0.382384	0.112639	0.0995045	0.170375	0.0632653	0.165634	3.78599
16	70300001	70400000	0.384642	0.106795	0.0961285	0.201078	0.0644308	0.170615	4.04003
16	74475001	74575000	0.304454	0.0747889	0.228003	0.154957	0.158633	0.184167	4.73122
16	74500001	74600000	0.307586	0.0666707	0.228007	0.146713	0.152955	0.180386	4.5384
16	74525001	74625000	0.298314	0.0767406	0.183013	0.130127	0.134638	0.164567	3.73157
17	2875001	2975000	0.162829	0.149204	0.195399	0.240783	0.0509906	0.159841	3.49056
17	2900001	3000000	0.212192	0.12898	0.180433	0.221916	0.0513592	0.158976	3.44644
17	8625001	8725000	0.117954	0.300349	0.201061	0.114999	0.0807928	0.163031	3.65325
17	11075001	11175000	0.373901	0.0575747	0.141876	0.158133	0.210571	0.188411	4.94767
17	11100001	11200000	0.305459	0.0627316	0.130561	0.170707	0.142714	0.162434	3.62283
17	11775001	11875000	0.188639	0.108672	0.231485	0.223268	0.0806384	0.166541	3.83224
17	11800001	11900000	0.207846	0.102627	0.221094	0.211068	0.0789339	0.164314	3.71868
17	11825001	11925000	0.231902	0.098437	0.212628	0.218819	0.0879575	0.169949	4.00607
17	33475001	33575000	0.115841	0.188459	0.122883	0.240685	0.145095	0.162593	3.6309
17	41700001	41800000	0.240945	0.0961077	0.181277	0.363053	0.0842786	0.193132	5.18845
17	41725001	41825000	0.288167	0.102037	0.177565	0.417492	0.0950583	0.216064	6.35798
17	41750001	41850000	0.275662	0.0834559	0.137338	0.323987	0.0876818	0.181625	4.60157
17	47300001	47400000	0.243343	0.0708253	0.155155	0.0866643	0.252293	0.161656	3.58313
17	49500001	49600000	0.166483	0.190201	0.144665	0.191857	0.123392	0.16332	3.66798
17	49525001	49625000	0.171598	0.194488	0.145278	0.182402	0.135715	0.165896	3.79937
17	49550001	49650000	0.198718	0.166134	0.16244	0.175784	0.104108	0.161437	3.57195
17	52325001	52425000	0.106764	0.0943039	0.187161	0.312382	0.124177	0.164958	3.75151
17	52350001	52450000	0.127838	0.108786	0.186865	0.342136	0.131257	0.179376	4.48689
17	52375001	52475000	0.144077	0.115644	0.16199	0.29619	0.128083	0.169197	3.96772
17	53075001	53175000	0.18829	0.191602	0.198736	0.163811	0.0905375	0.166595	3.83504
17	60375001	60475000	0.292816	0.102203	0.15156	0.20273	0.0845562	0.166773	3.8441
17	60400001	60500000	0.244062	0.125533	0.17115	0.236793	0.0601771	0.167543	3.88337
18	5425001	5525000	0.181668	0.0889715	0.227079	0.117893	0.194663	0.162055	3.60347
18	7000001	7100000	0.197575	0.131441	0.145035	0.216693	0.146908	0.16753	3.88273
18	14600001	14700000	0.170722	0.108374	0.170149	0.291772	0.0759804	0.163399	3.67204
18	14625001	14725000	0.1778	0.105034	0.189413	0.282421	0.0605719	0.163048	3.65411
18	15950001	16050000	0.155467	0.181525	0.0390008	0.130657	0.371342	0.175598	4.29421
18	15975001	16075000	0.160516	0.173812	0.03567	0.132039	0.381139	0.176635	4.34708
18	16075001	16175000	0.306817	0.0564585	0.0541635	0.0691722	0.48379	0.19408	5.23679
18	18100001	18200000	0.184287	0.130342	0.18375	0.139121	0.162206	0.159941	3.49567
18	21200001	21300000	0.243173	0.216739	0.0756208	0.184354	0.0845502	0.160887	3.54393
18	21225001	21325000	0.263192	0.222828	0.0797519	0.205367	0.0680211	0.167832	3.89811
18	22100001	22200000	0.210179	0.155778	0.29947	0.223151	0.202077	0.218131	6.4634
18	22125001	22225000	0.207206	0.139228	0.281584	0.174136	0.175529	0.195537	5.31108
18	22150001	22250000	0.184272	0.107861	0.192832	0.190364	0.141118	0.163289	3.66643
18	36025001	36125000	0.238036	0.0560958	0.2658	0.0522894	0.218743	0.166193	3.81451
18	36075001	36175000	0.176225	0.082885	0.376134	0.0612152	0.171753	0.173642	4.19444
18	36100001	36200000	0.175561	0.0993583	0.403378	0.0898781	0.139348	0.181505	4.59543
18	36125001	36225000	0.164243	0.101128	0.384834	0.0865149	0.12031	0.171406	4.08038
18	36900001	37000000	0.354755	0.0876066	0.246372	0.3081	0.0704572	0.213458	6.22508
19	19500001	19600000	0.370333	0.0597448	0.113238	0.157158	0.115286	0.163152	3.65942
19	53575001	53675000	0.140889	0.228714	0.193719	0.171107	0.0617685	0.15924	3.45989
19	54900001	55000000	0.183752	0.0603417	0.220059	0.185028	0.211575	0.172151	4.11839
19	54925001	55025000	0.155498	0.0548813	0.206765	0.180253	0.238117	0.167103	3.86092
20	16800001	16900000	0.157888	0.117181	0.224562	0.216797	0.145214	0.172329	4.12744
20	16825001	16925000	0.154717	0.116852	0.23626	0.215996	0.146203	0.174006	4.21297
20	16850001	16950000	0.163104	0.123062	0.232628	0.215347	0.138439	0.174516	4.239
20	30350001	30450000	0.12587	0.0652808	0.251966	0.321809	0.0695564	0.166896	3.85039
20	44475001	44575000	0.341896	0.0776854	0.108438	0.226619	0.0568776	0.162303	3.61613
20	44500001	44600000	0.391109	0.0707422	0.118823	0.265942	0.0601658	0.181357	4.58787
20	45675001	45775000	0.1245	0.12799	0.191476	0.220543	0.129869	0.158876	3.44132
20	45700001	45800000	0.150122	0.131136	0.183657	0.264824	0.0849641	0.162941	3.64865
20	45875001	45975000	0.163982	0.13866	0.169214	0.28606	0.16179	0.183941	4.71968
20	45900001	46000000	0.162575	0.122615	0.185041	0.267941	0.192141	0.186063	4.82789
20	45925001	46025000	0.132681	0.135805	0.19406	0.242743	0.204994	0.182057	4.62358
20	46875001	46975000	0.473307	0.0605094	0.112453	0.0475008	0.134385	0.165631	3.78585
20	46900001	47000000	0.4683	0.0656922	0.0950022	0.0474833	0.141732	0.163642	3.68441
21	56575001	56675000	0.166801	0.0667734	0.145298	0.326475	0.0954596	0.160162	3.50691
22	16200001	16300000	0.387105	0.0439047	0.188787	0.061072	0.12901	0.161976	3.59943
22	16225001	16325000	0.468221	0.0368963	0.170636	0.0406773	0.129125	0.169111	3.96334
22	16250001	16350000	0.438056	0.0492341	0.167161	0.0415799	0.111614	0.161529	3.57664
22	49750001	49850000	0.196071	0.158902	0.149076	0.140891	0.179353	0.164859	3.74646
22	49775001	49875000	0.19989	0.177816	0.160745	0.215671	0.17821	0.186466	4.84848
22	49800001	49900000	0.198374	0.208144	0.162836	0.346049	0.139985	0.211078	6.10368
22	49825001	49925000	0.168988	0.220369	0.138914	0.360764	0.115889	0.200985	5.58893
22	49850001	49950000	0.16898	0.214219	0.116339	0.356397	0.0980012	0.190787	5.06885
22	49875001	49975000	0.170442	0.229643	0.112035	0.337844	0.0907826	0.188149	4.93432
22	49900001	50000000	0.189148	0.20795	0.0751202	0.249436	0.0729353	0.158918	3.44349
22	49925001	50025000	0.186413	0.20333	0.0877834	0.259663	0.0665947	0.160757	3.53727
22	49950001	50050000	0.180677	0.234904	0.114822	0.236767	0.0698575	0.167406	3.87636
22	50000001	50100000	0.151458	0.217169	0.218665	0.212926	0.0676902	0.173582	4.19134
22	50025001	50125000	0.131359	0.246032	0.345249	0.293927	0.0728789	0.217889	6.45109
22	50050001	50150000	0.146802	0.212309	0.29444	0.251104	0.0796784	0.196867	5.3789
22	50075001	50175000	0.161638	0.187161	0.27082	0.242744	0.0795611	0.188385	4.94632
22	50100001	50200000	0.134811	0.17844	0.253783	0.231226	0.0794365	0.175539	4.29118
22	56425001	56525000	0.258178	0.228828	0.0703429	0.0726267	0.235256	0.173046	4.16405
22	56450001	56550000	0.246901	0.251157	0.0643216	0.0621765	0.229193	0.17075	4.04692
22	56475001	56575000	0.247965	0.231679	0.062138	0.0745348	0.232439	0.169751	3.99599
23	5025001	5125000	0.13222	0.201015	0.211372	0.175678	0.084652	0.160987	3.54902
23	13225001	13325000	0.190467	0.158626	0.138676	0.17502	0.139834	0.160525	3.52543
23	13250001	13350000	0.254978	0.138632	0.146564	0.172383	0.145436	0.171599	4.09023
23	13275001	13375000	0.233099	0.165589	0.181885	0.211574	0.123545	0.183138	4.67875
23	13300001	13400000	0.223557	0.128552	0.151814	0.183411	0.109431	0.159353	3.46568
23	39825001	39925000	0.285273	0.113369	0.0449767	0.106905	0.296404	0.169386	3.97735
23	39850001	39950000	0.338019	0.118222	0.0463019	0.0925846	0.354961	0.190018	5.02961
23	48350001	48450000	0.296652	0.0603869	0.0794777	0.252061	0.163275	0.170371	4.02757
23	48375001	48475000	0.307314	0.0651083	0.0760266	0.247612	0.19238	0.177688	4.40078
23	48400001	48500000	0.26142	0.059365	0.0681902	0.206588	0.203176	0.159748	3.48581
24	25925001	26025000	0.227321	0.081436	0.191691	0.207053	0.12074	0.165648	3.78672
24	25950001	26050000	0.205565	0.0733767	0.140813	0.182282	0.320842	0.184576	4.75206
24	25975001	26075000	0.177593	0.071787	0.129451	0.151361	0.311885	0.168415	3.92786
24	43675001	43775000	0.26977	0.0576415	0.131715	0.294263	0.11943	0.174564	4.24144
24	43700001	43800000	0.328865	0.0599881	0.160163	0.279477	0.156424	0.196983	5.38485
24	43725001	43825000	0.371615	0.056615	0.207047	0.273936	0.227137	0.22727	6.92951
24	43750001	43850000	0.399894	0.0560769	0.228223	0.281466	0.254207	0.243973	7.78139
25	9550001	9650000	0.359142	0.0471697	0.0681516	0.103432	0.307165	0.177012	4.36631
25	9575001	9675000	0.331964	0.0728806	0.0583871	0.0961538	0.324988	0.176875	4.3593
25	30300001	30400000	0.251554	0.163529	0.151831	0.142118	0.108806	0.163568	3.68063
25	30375001	30475000	0.381937	0.131019	0.10044	0.081624	0.0999853	0.159001	3.44772
25	30425001	30525000	0.3951	0.123229	0.0721836	0.0784722	0.12551	0.158899	3.44251
25	41500001	41600000	0.187333	0.230011	0.108218	0.198489	0.0959874	0.164008	3.70306
25	41525001	41625000	0.176783	0.262937	0.11944	0.232433	0.0903203	0.176383	4.33421
25	41550001	41650000	0.166335	0.263294	0.115824	0.23021	0.0948162	0.174096	4.21756
26	3300001	3400000	0.169504	0.12408	0.231361	0.126643	0.153299	0.160977	3.54851
26	3325001	3425000	0.181352	0.127821	0.249706	0.133294	0.146172	0.167669	3.88979
26	3350001	3450000	0.215669	0.122974	0.208907	0.166319	0.114837	0.165741	3.79147
26	15125001	15225000	0.370602	0.0460375	0.131807	0.11311	0.152291	0.16277	3.63992
26	15150001	15250000	0.42036	0.0471541	0.137153	0.123384	0.161557	0.177922	4.4127
26	15175001	15275000	0.395919	0.0470613	0.131116	0.121724	0.159157	0.170995	4.05945
26	35000001	35100000	0.129933	0.162623	0.141925	0.198553	0.16209	0.159025	3.44893
26	42025001	42125000	0.197356	0.0871151	0.131776	0.21898	0.288579	0.184761	4.76152
26	42050001	42150000	0.199109	0.0865943	0.147853	0.225971	0.321254	0.196156	5.34268
26	42075001	42175000	0.220632	0.0880907	0.152016	0.205271	0.301324	0.193467	5.20552
26	42100001	42200000	0.255923	0.0735206	0.139099	0.169389	0.214376	0.170462	4.03222
26	48525001	48625000	0.106867	0.0489498	0.219586	0.346219	0.103522	0.165029	3.75515
26	48575001	48675000	0.12081	0.0490133	0.222495	0.327902	0.0797123	0.159987	3.49799
27	11900001	12000000	0.240885	0.077954	0.209044	0.165275	0.11535	0.161702	3.58546
27	11925001	12025000	0.277863	0.0776928	0.20732	0.178325	0.121732	0.172586	4.14058
27	11950001	12050000	0.357045	0.0849721	0.21145	0.171058	0.137881	0.192481	5.15525
28	19675001	19775000	0.0972492	0.158366	0.24536	0.117814	0.192094	0.162177	3.60968
28	26725001	26825000	0.231532	0.149323	0.170651	0.172438	0.115894	0.167968	3.90503
29	6800001	6900000	0.245437	0.105204	0.0997168	0.145206	0.206754	0.160463	3.5223
29	6825001	6925000	0.22732	0.144704	0.137354	0.18417	0.219595	0.182629	4.65276
29	6850001	6950000	0.226462	0.152424	0.141335	0.164646	0.209058	0.178785	4.45673
29	6875001	6975000	0.212407	0.147935	0.13656	0.146842	0.200059	0.168761	3.94547
29	41200001	41300000	0.165865	0.219587	0.170619	0.155647	0.0929822	0.16094	3.54662
29	41250001	41350000	0.213573	0.142035	0.193594	0.229278	0.0590504	0.167506	3.88149
29	41275001	41375000	0.188477	0.124939	0.202136	0.227936	0.0679878	0.162295	3.61572
29	42225001	42325000	0.197572	0.0787061	0.358246	0.309358	0.104229	0.209622	6.02943
29	42250001	42350000	0.188024	0.0807626	0.386058	0.314115	0.0940963	0.212611	6.18189
29	42275001	42375000	0.182278	0.0836719	0.371297	0.300473	0.0915821	0.20586	5.8376
29	42300001	42400000	0.194817	0.0871729	0.366922	0.299508	0.089431	0.20757	5.9248

## Sheet: Tibetan cashmere
Chr	Starting position	Ending position	TCvsBE	TCvsMG	TCvsJT	TCvsNJ	TCvsTG	Mean FST	ZFST
1	3150001	3250000	0.15303	0.321321	0.244579	0.173621	0.196105	0.217731	4.94848
1	3175001	3275000	0.208094	0.415161	0.390435	0.328439	0.192622	0.30695	8.67115
1	3200001	3300000	0.200484	0.39893	0.378708	0.319726	0.189549	0.29748	8.27599
1	3225001	3325000	0.220105	0.308065	0.278474	0.276361	0.148318	0.246265	6.13904
1	3250001	3350000	0.187559	0.273014	0.240239	0.24324	0.127622	0.214335	4.80676
1	11900001	12000000	0.0561161	0.249985	0.300343	0.174825	0.215472	0.199348	4.18144
1	28425001	28525000	0.0770263	0.279463	0.185683	0.231406	0.246389	0.203993	4.37526
1	28450001	28550000	0.0770609	0.289671	0.179924	0.208806	0.240334	0.199159	4.17355
1	31575001	31675000	0.123486	0.294768	0.209243	0.167153	0.242905	0.207511	4.52203
1	31600001	31700000	0.134401	0.254667	0.193082	0.166071	0.22576	0.194796	3.99152
1	32975001	33075000	0.263049	0.177041	0.161549	0.201025	0.199738	0.20048	4.22869
1	36100001	36200000	0.258387	0.202762	0.17168	0.231185	0.117472	0.196297	4.05414
1	36125001	36225000	0.261136	0.200932	0.170221	0.236151	0.122574	0.198203	4.13364
1	37400001	37500000	0.112368	0.419249	0.278824	0.248439	0.0602353	0.223823	5.20267
1	37425001	37525000	0.126521	0.403003	0.252161	0.240853	0.0785002	0.220208	5.05181
1	40100001	40200000	0.181791	0.267742	0.197784	0.224282	0.112955	0.196911	4.07973
1	40150001	40250000	0.251669	0.199113	0.189767	0.227995	0.106362	0.194981	3.99923
1	67900001	68000000	0.139696	0.32402	0.22257	0.215973	0.0967636	0.199804	4.20048
1	67925001	68025000	0.141909	0.321512	0.225361	0.234086	0.105667	0.205707	4.44676
1	68225001	68325000	0.128195	0.226245	0.203416	0.24418	0.192858	0.198979	4.16604
1	68250001	68350000	0.1386	0.244684	0.214025	0.248088	0.210467	0.211173	4.67482
1	68275001	68375000	0.151435	0.259585	0.229737	0.231836	0.221791	0.218877	4.99627
1	75250001	75350000	0.354673	0.134377	0.20379	0.115008	0.154622	0.192494	3.89545
1	78100001	78200000	0.193872	0.178748	0.212574	0.152176	0.237498	0.194973	3.9989
1	78125001	78225000	0.168015	0.171289	0.245012	0.158202	0.236547	0.195813	4.03394
1	78150001	78250000	0.181645	0.1756	0.240037	0.165668	0.217682	0.196126	4.04701
1	82850001	82950000	0.322069	0.206975	0.190695	0.254768	0.284218	0.251745	6.36771
1	82875001	82975000	0.335417	0.208233	0.187319	0.27344	0.288972	0.258676	6.65692
1	82900001	83000000	0.400491	0.239919	0.202649	0.336112	0.310625	0.297959	8.29599
1	82925001	83025000	0.410568	0.251201	0.20993	0.377098	0.300379	0.309835	8.79153
1	82950001	83050000	0.423688	0.202873	0.227276	0.358162	0.234184	0.289237	7.93206
1	82975001	83075000	0.414223	0.194284	0.244749	0.351112	0.237554	0.288385	7.8965
1	83000001	83100000	0.376167	0.192698	0.263584	0.329097	0.260276	0.284364	7.72876
1	83075001	83175000	0.368043	0.227358	0.326602	0.355148	0.300894	0.315609	9.03245
1	83100001	83200000	0.283796	0.200531	0.274938	0.297876	0.260342	0.263497	6.85804
1	83125001	83225000	0.188711	0.184563	0.224586	0.226319	0.241089	0.213054	4.7533
1	84925001	85025000	0.2761	0.239108	0.19591	0.180697	0.0765881	0.193681	3.94497
1	101800001	101900000	0.209603	0.168257	0.168282	0.383309	0.101967	0.206284	4.47082
1	101825001	101925000	0.241329	0.202753	0.210427	0.447982	0.119711	0.244441	6.06293
1	101850001	101950000	0.163832	0.206532	0.159922	0.385154	0.110863	0.205261	4.42815
1	101875001	101975000	0.15094	0.192073	0.164133	0.34962	0.107068	0.192767	3.90684
1	114075001	114175000	0.121923	0.233309	0.220826	0.28457	0.10586	0.193298	3.92898
1	114100001	114200000	0.126072	0.230848	0.22316	0.277892	0.105308	0.192656	3.90221
1	119450001	119550000	0.217316	0.214494	0.154243	0.241878	0.170433	0.199673	4.19499
1	131125001	131225000	0.244396	0.247721	0.181859	0.225454	0.223957	0.224677	5.23831
1	131150001	131250000	0.255507	0.29359	0.181529	0.234297	0.242569	0.241498	5.94016
1	131175001	131275000	0.260989	0.30342	0.174581	0.263811	0.245043	0.249569	6.27689
1	155225001	155325000	0.35522	0.189507	0.155251	0.211024	0.154109	0.213022	4.75199
1	155250001	155350000	0.426596	0.253503	0.195468	0.261395	0.19554	0.2665	6.98338
2	54750001	54850000	0.22872	0.215703	0.287687	0.0979305	0.148477	0.195704	4.02937
2	54775001	54875000	0.258701	0.258461	0.257905	0.0954171	0.152225	0.204542	4.39814
2	75625001	75725000	0.191046	0.167203	0.198862	0.345179	0.0833709	0.197132	4.08899
2	96975001	97075000	0.102978	0.221765	0.133202	0.413661	0.124333	0.199188	4.17475
3	14900001	15000000	0.141288	0.253572	0.206177	0.182238	0.203819	0.197419	4.10093
3	14925001	15025000	0.152471	0.281639	0.225577	0.173625	0.170784	0.200819	4.24282
3	15625001	15725000	0.280129	0.155062	0.207057	0.238189	0.103822	0.196852	4.07728
3	15650001	15750000	0.410596	0.174975	0.224266	0.200914	0.101639	0.222478	5.14654
3	24950001	25050000	0.232284	0.246541	0.327011	0.268761	0.170475	0.249014	6.25378
3	24975001	25075000	0.236214	0.222262	0.357296	0.283427	0.157187	0.251277	6.3482
3	25000001	25100000	0.195018	0.205801	0.373388	0.283943	0.122242	0.236079	5.71402
3	25025001	25125000	0.196484	0.228352	0.401292	0.331595	0.130521	0.257649	6.61404
3	25050001	25150000	0.206597	0.248289	0.397865	0.351215	0.140914	0.268976	7.08668
3	48200001	48300000	0.197799	0.248503	0.184056	0.14326	0.21007	0.196738	4.07252
3	48225001	48325000	0.206946	0.259672	0.186159	0.151698	0.210675	0.20303	4.33507
3	48250001	48350000	0.197683	0.261637	0.184508	0.153908	0.206514	0.20085	4.2441
3	61575001	61675000	0.257636	0.0584556	0.324199	0.217724	0.103624	0.192328	3.88852
3	68925001	69025000	0.10018	0.358912	0.308197	0.104348	0.163077	0.206943	4.49832
3	80600001	80700000	0.413406	0.342932	0.0510521	0.0514922	0.253273	0.222431	5.14459
3	80625001	80725000	0.434524	0.369973	0.0549172	0.0464746	0.27868	0.236914	5.74888
3	80650001	80750000	0.34944	0.339152	0.0552551	0.0636204	0.243735	0.210241	4.63593
3	95600001	95700000	0.307981	0.199047	0.173413	0.128437	0.197524	0.20128	4.26206
3	96500001	96600000	0.0877145	0.281782	0.318113	0.169206	0.210661	0.213495	4.77173
3	96525001	96625000	0.085166	0.314212	0.318637	0.237847	0.207626	0.232698	5.57295
3	96575001	96675000	0.0797087	0.359193	0.319772	0.307477	0.194011	0.252032	6.3797
4	23475001	23575000	0.149192	0.22844	0.25211	0.267818	0.0855454	0.196621	4.06765
4	23500001	23600000	0.164604	0.193543	0.273389	0.264475	0.0953689	0.198276	4.1367
4	52025001	52125000	0.161214	0.268294	0.242474	0.260056	0.148733	0.216154	4.88267
4	52050001	52150000	0.175819	0.230791	0.266145	0.30638	0.118669	0.219561	5.02482
4	52075001	52175000	0.242289	0.188039	0.227668	0.258049	0.143075	0.211824	4.70199
4	52100001	52200000	0.271975	0.17612	0.218556	0.237956	0.136175	0.208156	4.54896
4	71875001	71975000	0.14481	0.296046	0.198276	0.228733	0.125849	0.198743	4.15618
4	71900001	72000000	0.122051	0.319983	0.189413	0.313823	0.144884	0.218031	4.96099
4	71925001	72025000	0.108198	0.290563	0.170017	0.306393	0.14111	0.203256	4.34451
4	82350001	82450000	0.144224	0.199514	0.318605	0.180661	0.171608	0.202922	4.33057
4	82375001	82475000	0.148854	0.194404	0.315016	0.182129	0.180951	0.204271	4.38684
4	82400001	82500000	0.169111	0.184124	0.302573	0.181024	0.178383	0.203043	4.33561
4	82425001	82525000	0.194141	0.176353	0.271123	0.189073	0.185179	0.203174	4.34106
4	118675001	118775000	0.301692	0.235144	0.170486	0.21023	0.0520982	0.19393	3.95537
4	120425001	120525000	0.216554	0.215165	0.0972378	0.286328	0.160308	0.195119	4.00496
4	120450001	120550000	0.252974	0.258132	0.108523	0.310495	0.170856	0.220196	5.05132
4	120600001	120700000	0.254349	0.116432	0.24762	0.342324	0.250209	0.242187	5.96889
4	120625001	120725000	0.229546	0.119124	0.197272	0.260295	0.216106	0.204469	4.39509
5	17950001	18050000	0.13846	0.217948	0.276132	0.290233	0.158131	0.216181	4.88378
5	17975001	18075000	0.170296	0.235272	0.316787	0.356934	0.21375	0.258608	6.65405
5	18000001	18100000	0.156291	0.228292	0.320744	0.354241	0.226004	0.257114	6.59174
5	18025001	18125000	0.143293	0.226971	0.351044	0.341585	0.238048	0.260188	6.71999
5	18425001	18525000	0.313184	0.214889	0.191436	0.349376	0.161609	0.246099	6.13211
5	20700001	20800000	0.187688	0.154277	0.23396	0.215991	0.188899	0.196163	4.04854
5	20725001	20825000	0.224208	0.231081	0.262946	0.263694	0.230025	0.242391	5.97741
5	20750001	20850000	0.246144	0.246828	0.277868	0.29191	0.222771	0.257104	6.59132
5	22725001	22825000	0.182043	0.263845	0.186954	0.165216	0.270089	0.21363	4.77734
5	22750001	22850000	0.182717	0.280593	0.213697	0.189746	0.279198	0.22919	5.4266
5	22775001	22875000	0.185609	0.256287	0.214498	0.192324	0.24568	0.218879	4.99638
5	22800001	22900000	0.183906	0.312088	0.261594	0.165008	0.25809	0.236137	5.71647
5	26625001	26725000	0.340112	0.2647	0.251869	0.245429	0.205952	0.261612	6.77942
5	26650001	26750000	0.212322	0.223993	0.204535	0.201743	0.156695	0.199858	4.2027
5	26675001	26775000	0.192002	0.259458	0.22206	0.199033	0.202391	0.214989	4.83405
5	26700001	26800000	0.179388	0.229957	0.196563	0.184956	0.188959	0.195965	4.04026
5	30400001	30500000	0.251344	0.281986	0.138754	0.24886	0.119798	0.208148	4.54864
5	47350001	47450000	0.349549	0.211045	0.142227	0.12739	0.245786	0.215199	4.84284
5	53675001	53775000	0.197083	0.279611	0.149262	0.244978	0.196569	0.213501	4.77196
5	53700001	53800000	0.207793	0.317792	0.13932	0.219365	0.181942	0.213242	4.76118
5	53725001	53825000	0.222118	0.319993	0.141846	0.215772	0.18836	0.217618	4.94374
5	53750001	53850000	0.21256	0.269929	0.132234	0.197812	0.16778	0.196063	4.04436
5	64975001	65075000	0.231836	0.234763	0.276667	0.235983	0.113006	0.218451	4.9785
5	65000001	65100000	0.226954	0.268684	0.378036	0.285603	0.134566	0.258769	6.66077
5	65025001	65125000	0.211586	0.25343	0.456053	0.339062	0.138563	0.279739	7.53575
5	65050001	65150000	0.243817	0.245745	0.488321	0.390426	0.145829	0.302827	8.49913
5	65075001	65175000	0.227307	0.209637	0.432151	0.370604	0.10972	0.269884	7.12456
5	65100001	65200000	0.244573	0.201567	0.374989	0.344277	0.0911016	0.251302	6.34921
5	65150001	65250000	0.319983	0.195225	0.273457	0.239726	0.180913	0.241861	5.95529
5	65175001	65275000	0.342319	0.230178	0.314587	0.233737	0.167831	0.257731	6.61746
5	65200001	65300000	0.255301	0.243724	0.337484	0.284292	0.142949	0.25275	6.40964
5	65225001	65325000	0.203666	0.206008	0.323655	0.249511	0.0878481	0.214138	4.79853
5	65250001	65350000	0.157225	0.216637	0.312493	0.240341	0.0666644	0.198672	4.15323
5	73600001	73700000	0.179232	0.137966	0.275158	0.237512	0.180906	0.202155	4.29856
5	76475001	76575000	0.304249	0.0888902	0.145996	0.276198	0.165318	0.19613	4.04717
5	76500001	76600000	0.313531	0.0953915	0.147504	0.295984	0.164123	0.203307	4.34661
5	80800001	80900000	0.122669	0.276914	0.292917	0.111304	0.204585	0.201678	4.27866
6	6250001	6350000	0.169188	0.229318	0.163478	0.227639	0.178055	0.193536	3.93892
6	13900001	14000000	0.213827	0.193303	0.221965	0.224459	0.116276	0.193966	3.95687
6	18175001	18275000	0.390976	0.161722	0.130078	0.146118	0.160669	0.197913	4.12154
6	18200001	18300000	0.338862	0.154415	0.152806	0.158952	0.167282	0.194463	3.97762
6	18650001	18750000	0.176098	0.209554	0.158043	0.229821	0.225975	0.199898	4.20439
6	21575001	21675000	0.175022	0.238287	0.224176	0.216638	0.219175	0.21466	4.82032
6	21600001	21700000	0.175915	0.249396	0.282861	0.2577	0.243337	0.241842	5.95449
6	21625001	21725000	0.19915	0.180991	0.307924	0.271257	0.199588	0.231782	5.53476
6	21650001	21750000	0.189689	0.164505	0.313383	0.26134	0.181951	0.222174	5.13384
6	41125001	41225000	0.125735	0.254269	0.149513	0.281448	0.238764	0.209946	4.62362
6	41150001	41250000	0.117272	0.270631	0.144963	0.291731	0.295917	0.224103	5.21433
6	41175001	41275000	0.133189	0.240935	0.123113	0.284826	0.252209	0.206854	4.49464
6	72900001	73000000	0.223759	0.316939	0.107312	0.259847	0.0714151	0.195855	4.03567
6	72925001	73025000	0.210788	0.301212	0.122125	0.264609	0.0724507	0.194237	3.96817
6	78525001	78625000	0.23233	0.299721	0.102811	0.28916	0.167525	0.21831	4.97261
6	79475001	79575000	0.280715	0.334295	0.141058	0.273122	0.0563175	0.217102	4.9222
6	79500001	79600000	0.287755	0.355089	0.136519	0.265873	0.0556713	0.220181	5.0507
6	79525001	79625000	0.287408	0.379198	0.14083	0.270663	0.0572021	0.22706	5.33773
6	79550001	79650000	0.30654	0.402258	0.14506	0.273309	0.0607286	0.237579	5.77663
6	79575001	79675000	0.27616	0.402207	0.155645	0.287198	0.0728692	0.238816	5.82823
6	79600001	79700000	0.270711	0.387567	0.202923	0.302773	0.0786171	0.248518	6.23307
6	79625001	79725000	0.256016	0.373293	0.21275	0.304049	0.0795027	0.245122	6.09137
6	79675001	79775000	0.240668	0.286063	0.251796	0.280278	0.0943363	0.230628	5.48661
6	81250001	81350000	0.373393	0.263178	0.0894409	0.169928	0.0641341	0.192015	3.87545
6	81275001	81375000	0.364757	0.296811	0.0881676	0.185579	0.0597625	0.199015	4.16756
6	81300001	81400000	0.357983	0.258259	0.118618	0.208381	0.0588094	0.20041	4.22574
6	85075001	85175000	0.288535	0.372164	0.17786	0.170095	0.197693	0.241269	5.93061
6	85100001	85200000	0.311276	0.367952	0.179644	0.148596	0.193258	0.240145	5.8837
6	85125001	85225000	0.289262	0.358703	0.18654	0.154036	0.19261	0.23623	5.72034
6	85150001	85250000	0.265153	0.286469	0.163999	0.144797	0.15852	0.203788	4.36667
6	89200001	89300000	0.213824	0.288552	0.134618	0.224298	0.109191	0.194096	3.96231
6	89225001	89325000	0.230813	0.291011	0.157652	0.264764	0.113107	0.211469	4.6872
6	89250001	89350000	0.217726	0.2959	0.174907	0.254738	0.0941238	0.207479	4.52069
6	95325001	95425000	0.160128	0.33863	0.257725	0.147933	0.177546	0.216393	4.89262
6	95350001	95450000	0.189253	0.367703	0.30314	0.204476	0.198235	0.252561	6.40177
6	95375001	95475000	0.234645	0.368695	0.293362	0.258493	0.193041	0.269647	7.11468
6	95550001	95650000	0.287583	0.273883	0.349292	0.343566	0.118543	0.274574	7.32023
6	95575001	95675000	0.288762	0.24931	0.33462	0.323403	0.101074	0.259434	6.68851
6	95775001	95875000	0.200113	0.200293	0.234965	0.208458	0.176013	0.203968	4.37422
6	95800001	95900000	0.214216	0.189403	0.219344	0.169288	0.172952	0.193041	3.91826
6	95825001	95925000	0.205062	0.204532	0.211419	0.172795	0.177068	0.194175	3.9656
6	95850001	95950000	0.241787	0.172029	0.199863	0.181526	0.183528	0.195747	4.03117
6	95875001	95975000	0.241609	0.149085	0.225929	0.221242	0.200996	0.207772	4.53292
6	95900001	96000000	0.224984	0.163432	0.22953	0.244961	0.22031	0.216643	4.90309
6	95925001	96025000	0.211178	0.171815	0.228782	0.208288	0.236763	0.211365	4.68285
6	95950001	96050000	0.190518	0.168498	0.204232	0.198204	0.223474	0.196985	4.08284
6	112025001	112125000	0.174191	0.180971	0.23951	0.170593	0.211264	0.195306	4.01277
6	113800001	113900000	0.0847817	0.273273	0.168856	0.307445	0.24677	0.216225	4.88564
6	113825001	113925000	0.0809212	0.234719	0.137879	0.300167	0.223179	0.195373	4.01558
7	375001	475000	0.123627	0.191133	0.327654	0.259616	0.061294	0.192665	3.90258
7	725001	825000	0.241249	0.137753	0.201311	0.229218	0.304269	0.22276	5.15831
7	24150001	24250000	0.252905	0.168385	0.181303	0.237068	0.124061	0.192744	3.9059
7	24200001	24300000	0.246803	0.180232	0.185976	0.236974	0.12193	0.194383	3.97427
7	48850001	48950000	0.228651	0.218004	0.209911	0.18967	0.223736	0.213994	4.79254
7	48875001	48975000	0.235225	0.250728	0.216963	0.191366	0.260776	0.231011	5.5026
7	48900001	49000000	0.216127	0.20883	0.213568	0.201338	0.221004	0.212173	4.71658
7	48925001	49025000	0.224728	0.170099	0.271767	0.240784	0.213742	0.224224	5.21939
7	48950001	49050000	0.210611	0.119781	0.286116	0.239303	0.191823	0.209527	4.60616
7	48975001	49075000	0.224796	0.0890668	0.308964	0.306531	0.189984	0.223868	5.20455
7	49000001	49100000	0.263502	0.0926315	0.306023	0.264244	0.196967	0.224673	5.23814
7	55525001	55625000	0.351233	0.169906	0.175879	0.109226	0.211841	0.203617	4.35956
7	55575001	55675000	0.35962	0.157182	0.166595	0.107117	0.192268	0.196556	4.06495
7	58475001	58575000	0.288418	0.153099	0.271684	0.131841	0.188466	0.206701	4.48825
7	58525001	58625000	0.274107	0.147244	0.240484	0.11123	0.192159	0.193045	3.91843
7	59575001	59675000	0.215074	0.214393	0.183354	0.218482	0.150764	0.196413	4.05898
7	63025001	63125000	0.119812	0.242036	0.278568	0.185317	0.178912	0.200929	4.24741
7	63075001	63175000	0.2497	0.194237	0.236177	0.139423	0.146658	0.193239	3.92654
7	66225001	66325000	0.178257	0.238783	0.193665	0.209948	0.166214	0.197373	4.09904
7	67225001	67325000	0.277002	0.290464	0.314826	0.135995	0.156046	0.234867	5.66345
7	77475001	77575000	0.270588	0.213579	0.0757488	0.172869	0.255572	0.197671	4.11148
7	94650001	94750000	0.216564	0.110978	0.18564	0.25468	0.208079	0.195188	4.00786
7	94675001	94775000	0.237248	0.109332	0.183993	0.248291	0.207737	0.19732	4.09682
8	14225001	14325000	0.214735	0.234029	0.198243	0.188967	0.14253	0.195701	4.02925
8	42275001	42375000	0.244058	0.220106	0.230227	0.135587	0.173198	0.200635	4.23515
8	42300001	42400000	0.250278	0.203307	0.22939	0.139146	0.190079	0.20244	4.31045
8	74500001	74600000	0.478127	0.0571653	0.246163	0.141834	0.138051	0.212268	4.72051
8	74525001	74625000	0.485599	0.0527845	0.262497	0.142783	0.147593	0.218251	4.97018
8	74550001	74650000	0.479846	0.0456074	0.23616	0.121495	0.127906	0.202203	4.30055
9	25001	125000	0.177932	0.120158	0.220745	0.226375	0.22882	0.194806	3.99191
9	50001	150000	0.184505	0.117229	0.24526	0.215158	0.243274	0.201085	4.25391
9	12475001	12575000	0.286407	0.19881	0.209837	0.210354	0.0828784	0.197657	4.11088
9	22950001	23050000	0.192833	0.242663	0.181124	0.158928	0.231113	0.201332	4.26422
9	22975001	23075000	0.204926	0.248518	0.192522	0.166615	0.254734	0.213463	4.77038
9	29875001	29975000	0.115053	0.1438	0.309188	0.232215	0.1855	0.197151	4.08977
9	29925001	30025000	0.229727	0.105378	0.241357	0.251408	0.183362	0.202246	4.30236
9	29950001	30050000	0.273565	0.0941946	0.210684	0.234007	0.156346	0.193759	3.94825
9	91350001	91450000	0.262164	0.248687	0.159583	0.0512114	0.268684	0.198066	4.12794
10	5350001	5450000	0.196387	0.223403	0.247387	0.214716	0.215092	0.219397	5.01798
10	5375001	5475000	0.217688	0.241666	0.239888	0.222015	0.23478	0.231208	5.51078
10	5400001	5500000	0.216781	0.222977	0.218084	0.206864	0.23445	0.219831	5.0361
10	49850001	49950000	0.299938	0.377989	0.0877781	0.29364	0.0898749	0.229844	5.45389
10	49875001	49975000	0.299183	0.392818	0.0825428	0.29124	0.0965294	0.232463	5.56315
10	51725001	51825000	0.0619895	0.288985	0.295939	0.330565	0.0408575	0.203667	4.36165
10	66475001	66575000	0.25808	0.166721	0.122585	0.167791	0.285079	0.200051	4.21078
10	71425001	71525000	0.049494	0.165991	0.27901	0.28773	0.21044	0.198533	4.14743
10	71450001	71550000	0.0512074	0.176033	0.2853	0.309792	0.264003	0.217267	4.92911
11	28275001	28375000	0.318923	0.177895	0.194419	0.219099	0.269692	0.236006	5.71098
11	28300001	28400000	0.317853	0.202098	0.204229	0.247294	0.282661	0.250827	6.32939
11	28325001	28425000	0.342316	0.233004	0.183404	0.246493	0.27103	0.255249	6.51393
11	28350001	28450000	0.246629	0.22695	0.159426	0.231332	0.236958	0.220259	5.05394
11	33825001	33925000	0.125095	0.387986	0.204922	0.196246	0.212206	0.225291	5.26391
11	33850001	33950000	0.147207	0.384456	0.198853	0.184372	0.201418	0.223261	5.17921
11	33875001	33975000	0.146189	0.353081	0.189882	0.163356	0.18968	0.208438	4.5607
11	39000001	39100000	0.265999	0.190354	0.214876	0.221985	0.213484	0.22134	5.09904
11	39025001	39125000	0.323782	0.22207	0.233037	0.257966	0.234436	0.254258	6.47257
11	44225001	44325000	0.0798938	0.252448	0.36184	0.126795	0.284053	0.221006	5.08512
11	44250001	44350000	0.103781	0.308104	0.395274	0.13754	0.33065	0.25507	6.50643
11	54850001	54950000	0.202189	0.283865	0.167589	0.100916	0.263655	0.203643	4.36063
11	58975001	59075000	0.088465	0.306645	0.3227	0.190563	0.159364	0.213547	4.7739
11	86525001	86625000	0.177398	0.237916	0.206779	0.180028	0.196135	0.199651	4.19408
11	86550001	86650000	0.205354	0.27476	0.185308	0.17188	0.191573	0.205775	4.4496
11	86575001	86675000	0.194567	0.303144	0.168374	0.150855	0.160237	0.195435	4.01818
11	86600001	86700000	0.218424	0.297679	0.155096	0.150774	0.149768	0.194348	3.97282
11	94550001	94650000	0.133893	0.220419	0.269489	0.354407	0.0612615	0.207894	4.53801
11	94575001	94675000	0.141512	0.244851	0.28348	0.332412	0.0694723	0.214345	4.80721
11	94600001	94700000	0.119043	0.286386	0.348989	0.338751	0.0843239	0.235498	5.68981
11	94625001	94725000	0.122912	0.262695	0.352146	0.252074	0.0916458	0.216294	4.88853
11	97100001	97200000	0.224592	0.213239	0.213431	0.292178	0.106247	0.209937	4.62327
11	105600001	105700000	0.165059	0.224831	0.236608	0.234725	0.154991	0.203243	4.34394
11	105625001	105725000	0.207532	0.345801	0.297665	0.322335	0.199883	0.274643	7.32313
11	105650001	105750000	0.210962	0.467734	0.350944	0.364139	0.228943	0.324544	9.40528
11	105675001	105775000	0.144394	0.485759	0.387387	0.292008	0.242135	0.310337	8.81245
11	105700001	105800000	0.103319	0.313712	0.284701	0.174961	0.180267	0.211392	4.68397
12	20125001	20225000	0.130274	0.350438	0.301293	0.0699929	0.122875	0.194975	3.99896
12	44150001	44250000	0.0657836	0.274712	0.18185	0.279947	0.192438	0.198946	4.16467
12	44175001	44275000	0.0597158	0.304181	0.17605	0.28292	0.204718	0.205517	4.43884
12	44200001	44300000	0.0531983	0.301029	0.175566	0.268845	0.2025	0.200228	4.21813
12	45275001	45375000	0.323488	0.0665066	0.248291	0.276442	0.1061	0.204166	4.38245
12	45300001	45400000	0.305811	0.106217	0.279893	0.218161	0.114858	0.204988	4.41676
12	66550001	66650000	0.221796	0.218119	0.229209	0.161832	0.152232	0.196638	4.06835
12	78600001	78700000	0.228157	0.176661	0.23051	0.0920981	0.260834	0.197652	4.11068
12	78625001	78725000	0.202278	0.193875	0.327975	0.0996448	0.30401	0.225557	5.27499
12	78650001	78750000	0.185278	0.191524	0.331607	0.088624	0.284977	0.216402	4.89301
12	78675001	78775000	0.174279	0.184229	0.287146	0.086052	0.260191	0.198379	4.14102
12	78925001	79025000	0.197827	0.227525	0.27755	0.257641	0.2143	0.234969	5.66772
12	78950001	79050000	0.209726	0.219809	0.279508	0.244252	0.199971	0.230653	5.48765
12	78975001	79075000	0.169933	0.204833	0.209718	0.21268	0.190974	0.197627	4.10964
13	29875001	29975000	0.149442	0.149359	0.362271	0.335056	0.129541	0.225134	5.25734
13	29900001	30000000	0.19292	0.152035	0.338419	0.340479	0.125919	0.229955	5.4585
13	29925001	30025000	0.170085	0.154211	0.376323	0.364744	0.121199	0.237312	5.76551
13	29950001	30050000	0.152715	0.143165	0.380324	0.368685	0.121769	0.233331	5.5994
13	33125001	33225000	0.229943	0.157122	0.185723	0.244445	0.181805	0.199808	4.20061
13	40200001	40300000	0.157728	0.23423	0.222002	0.327364	0.177002	0.223665	5.19607
13	40225001	40325000	0.193962	0.221994	0.226623	0.348423	0.158011	0.229803	5.45215
13	40250001	40350000	0.211448	0.18585	0.17363	0.337637	0.131267	0.207966	4.54104
13	49425001	49525000	0.197915	0.21086	0.113554	0.257405	0.206571	0.197261	4.09436
13	49450001	49550000	0.205095	0.236717	0.137189	0.308532	0.253429	0.228193	5.38498
13	50450001	50550000	0.218969	0.22034	0.351711	0.255038	0.155932	0.240398	5.89426
13	50475001	50575000	0.225077	0.291315	0.382842	0.253988	0.187682	0.268181	7.05349
13	50500001	50600000	0.25198	0.332091	0.401277	0.287042	0.21599	0.297676	8.28418
13	50525001	50625000	0.26943	0.305313	0.385053	0.235927	0.207298	0.280604	7.57185
13	50550001	50650000	0.159795	0.224874	0.308454	0.16705	0.171067	0.206248	4.46933
13	58525001	58625000	0.119159	0.193456	0.238455	0.328965	0.112931	0.198593	4.14994
13	59975001	60075000	0.171459	0.156159	0.190751	0.33149	0.113267	0.192626	3.90094
13	60875001	60975000	0.100296	0.271624	0.228238	0.220844	0.19947	0.204095	4.37948
13	60900001	61000000	0.166052	0.334965	0.333602	0.316154	0.252852	0.280725	7.5769
13	60925001	61025000	0.197014	0.412812	0.373394	0.355979	0.284504	0.324741	9.41346
13	60950001	61050000	0.213693	0.371616	0.316387	0.307651	0.229419	0.287753	7.87015
13	60975001	61075000	0.217317	0.266564	0.220888	0.246882	0.171655	0.224661	5.23764
13	61075001	61175000	0.2836	0.267792	0.149444	0.167849	0.156318	0.205001	4.41729
13	61100001	61200000	0.318048	0.268096	0.204463	0.342349	0.195152	0.265622	6.94671
13	61125001	61225000	0.255467	0.223962	0.189976	0.342094	0.182085	0.238717	5.82411
13	63225001	63325000	0.316173	0.180666	0.0922693	0.245574	0.209859	0.208908	4.58034
13	65725001	65825000	0.180521	0.399428	0.108511	0.258364	0.141837	0.217732	4.94852
13	65750001	65850000	0.194668	0.401129	0.100271	0.241184	0.132802	0.214011	4.79323
13	65775001	65875000	0.156121	0.341277	0.105349	0.26358	0.14727	0.20272	4.32211
14	32300001	32400000	0.170204	0.20552	0.206689	0.202592	0.17751	0.192503	3.89582
14	50750001	50850000	0.112339	0.277623	0.195586	0.353205	0.154062	0.218563	4.98318
14	73600001	73700000	0.0773066	0.216384	0.267326	0.374974	0.135342	0.214266	4.80391
14	73625001	73725000	0.0789212	0.250866	0.279501	0.384448	0.140938	0.226935	5.33251
14	73650001	73750000	0.0751971	0.256609	0.279952	0.373923	0.129181	0.222972	5.16717
14	73675001	73775000	0.0760653	0.2669	0.288521	0.343268	0.114977	0.217946	4.95745
15	3650001	3750000	0.111527	0.263935	0.210235	0.273599	0.158963	0.203652	4.36101
15	3675001	3775000	0.119316	0.28154	0.206775	0.270119	0.166803	0.208911	4.58044
15	17600001	17700000	0.281611	0.167047	0.173733	0.24946	0.124825	0.199335	4.1809
15	17625001	17725000	0.288629	0.160923	0.193647	0.259901	0.141513	0.208922	4.58093
15	17650001	17750000	0.287483	0.15483	0.197014	0.208677	0.1383	0.197261	4.09435
15	39700001	39800000	0.234551	0.2694	0.173322	0.277356	0.18328	0.227582	5.35949
15	39725001	39825000	0.240696	0.299338	0.174914	0.27781	0.196989	0.23795	5.79209
15	71825001	71925000	0.331375	0.128651	0.243281	0.278067	0.085273	0.213329	4.76481
15	75350001	75450000	0.174539	0.150158	0.147423	0.264687	0.238282	0.195018	4.00076
16	275001	375000	0.137649	0.229584	0.151108	0.212812	0.232793	0.192789	3.90776
16	300001	400000	0.13447	0.221035	0.168553	0.222443	0.222164	0.193733	3.94713
16	10575001	10675000	0.174386	0.187465	0.261279	0.270022	0.0707013	0.192771	3.907
16	10625001	10725000	0.164258	0.183948	0.246307	0.307412	0.064266	0.193238	3.92651
16	20125001	20225000	0.11808	0.239456	0.252383	0.214431	0.170285	0.198927	4.16387
16	26025001	26125000	0.312899	0.162806	0.167935	0.327392	0.193411	0.232889	5.58092
16	26050001	26150000	0.230276	0.168569	0.155564	0.286073	0.172425	0.202581	4.31635
16	37775001	37875000	0.0479973	0.26876	0.230744	0.169948	0.26275	0.19604	4.0434
16	37800001	37900000	0.0487789	0.267391	0.253359	0.183811	0.289346	0.208537	4.56485
16	37825001	37925000	0.0587149	0.279688	0.271571	0.2233	0.305722	0.227799	5.36857
16	37850001	37950000	0.0640835	0.274034	0.260791	0.218707	0.299885	0.2235	5.18918
16	38375001	38475000	0.259858	0.218212	0.207606	0.13407	0.211593	0.206268	4.47016
16	38400001	38500000	0.25021	0.21558	0.19433	0.122702	0.203667	0.197298	4.09589
16	41650001	41750000	0.0529372	0.219103	0.273589	0.243475	0.194541	0.196729	4.07215
16	63200001	63300000	0.0789745	0.306032	0.266426	0.210702	0.168523	0.206131	4.46447
17	11050001	11150000	0.228917	0.226109	0.205263	0.124733	0.210409	0.199086	4.17051
17	11075001	11175000	0.249526	0.240832	0.210652	0.138793	0.210571	0.210075	4.62901
17	12325001	12425000	0.226594	0.259192	0.256575	0.184885	0.234949	0.232439	5.56216
17	15875001	15975000	0.214192	0.206551	0.211759	0.182662	0.163549	0.195743	4.03099
17	17975001	18075000	0.275559	0.288521	0.313597	0.276034	0.347642	0.30027	8.39244
17	18000001	18100000	0.233525	0.273382	0.304659	0.251621	0.340445	0.280726	7.57696
17	18025001	18125000	0.207965	0.251445	0.244685	0.202378	0.281642	0.237623	5.77846
17	18050001	18150000	0.216457	0.239103	0.220105	0.161684	0.234996	0.214469	4.81236
17	19475001	19575000	0.243178	0.371858	0.124385	0.167489	0.223853	0.226153	5.29986
17	19500001	19600000	0.231967	0.362124	0.139119	0.184033	0.222476	0.227944	5.3746
17	19525001	19625000	0.266027	0.329633	0.141464	0.189676	0.205727	0.226505	5.31457
17	19550001	19650000	0.270139	0.30476	0.143946	0.186606	0.187342	0.218559	4.983
17	19850001	19950000	0.0993365	0.197607	0.252877	0.2354	0.191009	0.195246	4.01027
17	61975001	62075000	0.231829	0.302487	0.123444	0.145417	0.191367	0.198909	4.16311
18	12475001	12575000	0.206238	0.190752	0.174626	0.322879	0.114638	0.201827	4.28485
18	14700001	14800000	0.173277	0.151454	0.350856	0.206461	0.119233	0.200256	4.21932
18	15225001	15325000	0.198041	0.138074	0.242877	0.256558	0.175976	0.202305	4.30483
18	16075001	16175000	0.110811	0.532913	0.391371	0.571331	0.48379	0.418043	13.3065
18	24025001	24125000	0.181902	0.25364	0.184445	0.190134	0.209081	0.20384	4.36888
18	24050001	24150000	0.170867	0.327278	0.181993	0.188938	0.218397	0.217495	4.93861
18	48925001	49025000	0.16823	0.212871	0.225129	0.212435	0.220682	0.207869	4.53698
18	48950001	49050000	0.172702	0.235269	0.261514	0.237583	0.226197	0.226653	5.32074
18	48975001	49075000	0.156833	0.219556	0.20514	0.184853	0.216071	0.196491	4.06221
18	55225001	55325000	0.282829	0.211855	0.203855	0.163846	0.116892	0.195855	4.0357
19	2650001	2750000	0.329693	0.272514	0.297823	0.226284	0.140635	0.25339	6.43634
19	2675001	2775000	0.303797	0.278773	0.327741	0.203021	0.158057	0.254278	6.47339
19	2700001	2800000	0.292384	0.272463	0.327824	0.206254	0.150088	0.249802	6.28665
19	2725001	2825000	0.221031	0.243973	0.302855	0.170994	0.118036	0.211378	4.68338
19	19525001	19625000	0.477286	0.149287	0.124832	0.136656	0.126143	0.202841	4.32717
19	19575001	19675000	0.402811	0.181334	0.0952797	0.182708	0.136247	0.199676	4.19512
19	20975001	21075000	0.274891	0.150786	0.208939	0.237344	0.130515	0.200495	4.22929
19	21000001	21100000	0.334801	0.190454	0.246099	0.281352	0.138809	0.238303	5.80684
19	21025001	21125000	0.288425	0.176309	0.255617	0.252702	0.133413	0.221293	5.0971
19	21050001	21150000	0.239442	0.192259	0.259252	0.202839	0.151139	0.208986	4.58358
19	26875001	26975000	0.178449	0.253515	0.184326	0.243118	0.162327	0.204347	4.39001
19	41675001	41775000	0.0819313	0.290323	0.205105	0.166489	0.237083	0.196186	4.04951
20	22075001	22175000	0.0819678	0.275845	0.330556	0.299426	0.248336	0.247226	6.17915
20	31000001	31100000	0.295094	0.164277	0.25648	0.158664	0.117531	0.198409	4.14226
20	38775001	38875000	0.182023	0.338133	0.216052	0.129571	0.243103	0.221776	5.11726
20	38825001	38925000	0.206232	0.318533	0.312033	0.272122	0.22977	0.267738	7.03502
20	38850001	38950000	0.172813	0.283911	0.308864	0.298058	0.197475	0.252224	6.38771
20	38875001	38975000	0.154838	0.246804	0.293186	0.315416	0.165569	0.235163	5.6758
20	38900001	39000000	0.124081	0.265456	0.327189	0.386792	0.158276	0.252359	6.39332
20	38925001	39025000	0.102181	0.236093	0.238942	0.301373	0.1178	0.199278	4.1785
20	40800001	40900000	0.289673	0.171334	0.218789	0.17784	0.131749	0.197877	4.12006
20	40825001	40925000	0.353283	0.198206	0.277906	0.211093	0.152441	0.238586	5.81864
20	40850001	40950000	0.312305	0.29748	0.347121	0.249097	0.182625	0.277726	7.45175
20	40875001	40975000	0.277627	0.303653	0.324387	0.219071	0.157798	0.256507	6.56641
20	40900001	41000000	0.207648	0.219513	0.229335	0.142978	0.1689	0.193675	3.94471
20	71125001	71225000	0.180693	0.188737	0.171463	0.259254	0.218411	0.203711	4.3635
21	3550001	3650000	0.310955	0.203289	0.220691	0.234689	0.145824	0.223089	5.17205
21	3575001	3675000	0.320346	0.140026	0.22603	0.259971	0.119569	0.213188	4.75892
21	3600001	3700000	0.319224	0.133713	0.212737	0.253599	0.112803	0.206415	4.47631
21	21700001	21800000	0.283012	0.189566	0.154061	0.14831	0.196443	0.194279	3.96991
22	28575001	28675000	0.172965	0.273881	0.212353	0.178289	0.220298	0.211557	4.69087
22	30100001	30200000	0.267019	0.240699	0.215229	0.182059	0.0976917	0.20054	4.23115
22	42300001	42400000	0.0848574	0.260467	0.280989	0.120417	0.24115	0.197576	4.1075
22	47675001	47775000	0.266913	0.158642	0.262713	0.223261	0.056407	0.193587	3.94106
22	47700001	47800000	0.262638	0.156565	0.27817	0.235874	0.0559302	0.197835	4.11832
22	47725001	47825000	0.260943	0.165161	0.302261	0.270549	0.0561232	0.211008	4.66793
22	50500001	50600000	0.27359	0.145457	0.288789	0.118989	0.15979	0.197323	4.09694
22	50525001	50625000	0.198122	0.164766	0.277472	0.130478	0.193924	0.192952	3.91458
22	50550001	50650000	0.190571	0.201329	0.264762	0.150085	0.217372	0.204824	4.40991
22	50575001	50675000	0.204486	0.241054	0.252278	0.195356	0.248231	0.228281	5.38867
22	51750001	51850000	0.32626	0.162734	0.13173	0.193045	0.20542	0.203838	4.36877
22	51800001	51900000	0.203524	0.189514	0.13877	0.228168	0.207169	0.193429	3.93447
22	56375001	56475000	0.142174	0.286726	0.187074	0.172979	0.189984	0.195788	4.03287
22	56400001	56500000	0.127964	0.331403	0.220381	0.203951	0.217059	0.220151	5.04946
22	56425001	56525000	0.0847343	0.464921	0.260919	0.204241	0.235256	0.250014	6.2955
22	56450001	56550000	0.0658747	0.564942	0.273539	0.186908	0.229193	0.264091	6.88286
22	56475001	56575000	0.0733987	0.563215	0.279903	0.176236	0.232439	0.265038	6.92238
23	14650001	14750000	0.245678	0.218132	0.197429	0.1984	0.162023	0.204332	4.38941
23	14675001	14775000	0.215019	0.222505	0.20627	0.189473	0.143938	0.195441	4.01842
23	14700001	14800000	0.20155	0.244305	0.224888	0.182375	0.143573	0.199338	4.18103
23	26125001	26225000	0.141485	0.272269	0.228674	0.286973	0.232417	0.232363	5.55901
23	26150001	26250000	0.124504	0.295963	0.234065	0.294959	0.235942	0.237086	5.75607
23	26175001	26275000	0.122905	0.284378	0.236171	0.300014	0.225562	0.233806	5.6192
23	26200001	26300000	0.12897	0.279552	0.218089	0.254589	0.224386	0.221117	5.08975
23	33075001	33175000	0.301379	0.12202	0.233958	0.172513	0.27497	0.220968	5.08354
23	33100001	33200000	0.293906	0.117779	0.236265	0.178661	0.284757	0.222274	5.13801
23	33125001	33225000	0.267385	0.084517	0.244262	0.210359	0.290302	0.219365	5.01664
23	39800001	39900000	0.0443486	0.139874	0.228612	0.360638	0.202625	0.195219	4.00917
23	39825001	39925000	0.0282282	0.131177	0.270099	0.385849	0.296404	0.222351	5.14125
23	47525001	47625000	0.0974793	0.187966	0.218674	0.248009	0.224117	0.195249	4.01042
23	48500001	48600000	0.0446182	0.327836	0.274172	0.206964	0.227696	0.216257	4.88697
23	48525001	48625000	0.0546388	0.364707	0.270542	0.244153	0.223368	0.231482	5.52222
23	48550001	48650000	0.0770624	0.433729	0.265195	0.256659	0.224239	0.251377	6.35235
23	48575001	48675000	0.104246	0.426698	0.219724	0.263417	0.206997	0.244216	6.05357
24	325001	425000	0.24069	0.209854	0.291581	0.17883	0.298659	0.243923	6.04132
24	350001	450000	0.202959	0.17031	0.223996	0.182702	0.20936	0.197865	4.11957
24	7150001	7250000	0.211061	0.226553	0.186668	0.331044	0.229078	0.236881	5.7475
24	7175001	7275000	0.207584	0.248315	0.220797	0.406192	0.233923	0.263362	6.85242
24	7200001	7300000	0.173835	0.187214	0.234521	0.343141	0.122333	0.212209	4.71805
24	7225001	7325000	0.153838	0.188832	0.217716	0.277879	0.125308	0.192715	3.90465
24	25800001	25900000	0.205388	0.168725	0.234484	0.296738	0.0817758	0.197422	4.10108
24	25825001	25925000	0.197943	0.162273	0.298929	0.315434	0.0873655	0.212389	4.72556
24	25850001	25950000	0.252235	0.161189	0.345215	0.327334	0.0881031	0.234815	5.66132
24	25875001	25975000	0.271978	0.167439	0.350496	0.329708	0.0903529	0.241995	5.96087
24	25900001	26000000	0.306794	0.174192	0.359553	0.314829	0.0920652	0.249487	6.27348
24	26475001	26575000	0.174957	0.226844	0.209261	0.172854	0.191196	0.195022	4.00094
24	26500001	26600000	0.20912	0.206272	0.209359	0.225129	0.190334	0.208043	4.54422
24	28200001	28300000	0.123023	0.25268	0.200389	0.237082	0.168478	0.19633	4.05552
24	28225001	28325000	0.134984	0.245258	0.21814	0.24764	0.19589	0.208382	4.55839
24	28250001	28350000	0.119595	0.222861	0.200091	0.211184	0.21078	0.192902	3.91248
24	34250001	34350000	0.246495	0.173831	0.225321	0.258995	0.18877	0.218682	4.98817
24	34275001	34375000	0.219538	0.175194	0.233638	0.277057	0.211567	0.223399	5.18496
24	34300001	34400000	0.213951	0.163357	0.228158	0.26452	0.211452	0.216288	4.88824
24	43400001	43500000	0.166328	0.203627	0.160816	0.267148	0.184146	0.196413	4.05897
24	43425001	43525000	0.186757	0.198397	0.162142	0.273862	0.210344	0.2063	4.47151
24	52675001	52775000	0.0693713	0.174933	0.290644	0.298163	0.185593	0.203741	4.36473
24	52700001	52800000	0.0750951	0.151841	0.308858	0.380214	0.269877	0.237177	5.75985
24	52750001	52850000	0.0219818	0.105235	0.328429	0.386625	0.216277	0.21171	4.69722
25	9475001	9575000	0.127717	0.256021	0.257071	0.272966	0.16497	0.215749	4.86578
25	9500001	9600000	0.144968	0.223372	0.208933	0.208383	0.177914	0.192714	3.90463
25	9600001	9700000	0.176682	0.218341	0.330185	0.235618	0.253307	0.242827	5.99558
25	9625001	9725000	0.134742	0.23444	0.219031	0.195958	0.209102	0.198654	4.15249
25	16300001	16400000	0.0998717	0.12937	0.451664	0.127399	0.159966	0.193654	3.94385
25	16325001	16425000	0.1327	0.12738	0.495844	0.146179	0.198203	0.220061	5.04569
25	30300001	30400000	0.0899843	0.245599	0.292669	0.2558	0.108806	0.198572	4.14904
25	32500001	32600000	0.211776	0.323596	0.240261	0.115544	0.202006	0.218637	4.98625
25	32525001	32625000	0.168565	0.445171	0.331638	0.12365	0.269125	0.26763	7.03051
25	32550001	32650000	0.117183	0.326013	0.291327	0.134051	0.264448	0.226604	5.31871
26	23600001	23700000	0.140322	0.217008	0.264106	0.180316	0.182558	0.196862	4.0777
26	41850001	41950000	0.149617	0.261277	0.180189	0.265403	0.183767	0.208051	4.54455
26	42000001	42100000	0.179973	0.230783	0.18768	0.110866	0.271416	0.196144	4.04773
26	42025001	42125000	0.19762	0.217772	0.185129	0.0838637	0.288579	0.194593	3.98302
26	42050001	42150000	0.210216	0.235342	0.189226	0.0960816	0.321254	0.210424	4.64358
26	42075001	42175000	0.200187	0.218768	0.187416	0.105636	0.301324	0.202666	4.31989
26	49500001	49600000	0.227517	0.339536	0.170116	0.176528	0.145965	0.211932	4.70652
26	49525001	49625000	0.217577	0.248563	0.197902	0.190531	0.121273	0.19517	4.00709
27	29025001	29125000	0.168927	0.209381	0.194622	0.198664	0.193866	0.193092	3.9204
27	36725001	36825000	0.186786	0.227762	0.186251	0.18839	0.200215	0.197881	4.12021
27	36750001	36850000	0.216515	0.220478	0.177095	0.185127	0.18773	0.197389	4.09969
28	10300001	10400000	0.17456	0.19538	0.228369	0.313383	0.061751	0.194689	3.98702
28	24400001	24500000	0.217533	0.331124	0.278535	0.127959	0.111769	0.213384	4.76707
28	24425001	24525000	0.266895	0.333635	0.260232	0.133638	0.129343	0.224749	5.24128
28	24450001	24550000	0.353794	0.336348	0.264545	0.156196	0.140507	0.250278	6.30649
28	24475001	24575000	0.350697	0.33222	0.259189	0.237306	0.162758	0.268434	7.06405
28	24500001	24600000	0.327181	0.274048	0.213969	0.2293	0.136322	0.236164	5.71759
28	24525001	24625000	0.288578	0.251132	0.212116	0.260113	0.114082	0.225204	5.26029
28	26700001	26800000	0.236592	0.203264	0.201303	0.214416	0.124601	0.196035	4.0432
29	525001	625000	0.241366	0.170304	0.0900378	0.253721	0.228707	0.196827	4.07625
29	550001	650000	0.295872	0.207525	0.10879	0.25094	0.254322	0.22349	5.18875
29	575001	675000	0.255107	0.206062	0.105299	0.199468	0.214536	0.196094	4.04568
29	31425001	31525000	0.334152	0.128471	0.304011	0.36186	0.152301	0.256159	6.5519
29	31450001	31550000	0.336318	0.13878	0.277012	0.353814	0.158374	0.25286	6.41421
29	31475001	31575000	0.273383	0.116228	0.224286	0.287844	0.138287	0.208006	4.54268
29	39225001	39325000	0.0869765	0.236843	0.183868	0.248772	0.213337	0.193959	3.95659
29	39275001	39375000	0.116552	0.265636	0.186871	0.227551	0.166089	0.19254	3.89736
29	46575001	46675000	0.143495	0.147757	0.285588	0.20224	0.204979	0.196812	4.07562
29	46600001	46700000	0.0760626	0.133793	0.287556	0.233362	0.250682	0.196291	4.05388
29	49625001	49725000	0.255668	0.217075	0.196255	0.133423	0.259269	0.212338	4.72344
29	49650001	49750000	0.254539	0.218365	0.19553	0.117292	0.273322	0.21181	4.7014
