# Supplementary material for: Whole-genome sequencing reveals selection signatures associated with important traits in six goat breeds
Source: Sci Rep. 2018 Jul 10;8:10405. doi: 10.1038/s41598-018-28719-w (PMC6039503; doi:10.1038/s41598-018-28719-w)
Supplement: Supplementary file 3 — Dataset S2 [file 41598_2018_28719_MOESM3_ESM.xlsx]

## Sheet: Boer
Chr	Starting position	Ending position	Hp	ZHp
1	10100001	10200000	0.259569	-4.23921
1	29500001	29600000	0.240251	-4.82628
1	29525001	29625000	0.232135	-5.07292
1	29550001	29650000	0.23476	-4.99315
1	29575001	29675000	0.244932	-4.68402
1	30050001	30150000	0.234595	-4.99816
1	30075001	30175000	0.23761	-4.90655
1	30100001	30200000	0.243621	-4.72386
1	30125001	30225000	0.25493	-4.38018
1	30350001	30450000	0.231291	-5.09858
1	30375001	30475000	0.201451	-6.00543
1	30400001	30500000	0.201627	-6.00009
1	30425001	30525000	0.211398	-5.70314
1	30450001	30550000	0.245384	-4.6703
1	30725001	30825000	0.257985	-4.28734
1	30750001	30850000	0.254532	-4.39227
1	30800001	30900000	0.261427	-4.18273
1	30825001	30925000	0.246089	-4.64885
1	30850001	30950000	0.256018	-4.34712
1	30875001	30975000	0.242771	-4.7497
1	30900001	31000000	0.253515	-4.42318
1	31075001	31175000	0.261515	-4.18005
1	32625001	32725000	0.203378	-5.94687
1	32650001	32750000	0.203889	-5.93133
1	32675001	32775000	0.216478	-5.54874
1	32700001	32800000	0.249076	-4.55809
1	34500001	34600000	0.257914	-4.28951
1	34525001	34625000	0.243707	-4.72125
1	40750001	40850000	0.212772	-5.66137
1	40775001	40875000	0.218283	-5.4939
1	40800001	40900000	0.221175	-5.406
1	40825001	40925000	0.226119	-5.25576
1	75225001	75325000	0.262946	-4.13658
1	75575001	75675000	0.246521	-4.63572
1	75600001	75700000	0.227678	-5.20839
1	75625001	75725000	0.257337	-4.30703
1	81075001	81175000	0.198829	-6.0851
1	81100001	81200000	0.214422	-5.61122
1	81125001	81225000	0.228333	-5.18847
1	83050001	83150000	0.260775	-4.20256
1	83100001	83200000	0.261078	-4.19335
1	83125001	83225000	0.26089	-4.19904
1	119600001	119700000	0.252712	-4.44759
1	119625001	119725000	0.251977	-4.46992
1	139100001	139200000	0.2516	-4.48138
1	139125001	139225000	0.250571	-4.51264
2	85650001	85750000	0.257875	-4.29068
2	95400001	95500000	0.254615	-4.38974
2	95425001	95525000	0.22817	-5.19342
2	95450001	95550000	0.235593	-4.96784
2	96625001	96725000	0.257293	-4.30836
3	7100001	7200000	0.244054	-4.7107
3	7125001	7225000	0.249102	-4.55728
3	27100001	27200000	0.230459	-5.12386
3	27125001	27225000	0.228995	-5.16834
3	27150001	27250000	0.261162	-4.1908
3	50125001	50225000	0.262026	-4.16453
3	50150001	50250000	0.244338	-4.70206
3	50175001	50275000	0.239232	-4.85723
3	50200001	50300000	0.235074	-4.98362
3	50225001	50325000	0.260882	-4.19929
3	70150001	70250000	0.23058	-5.12019
3	70175001	70275000	0.220521	-5.42588
3	89725001	89825000	0.231383	-5.09577
3	89750001	89850000	0.218587	-5.48466
3	89775001	89875000	0.226676	-5.23882
3	89800001	89900000	0.254363	-4.3974
3	92175001	92275000	0.241708	-4.78199
3	92200001	92300000	0.259929	-4.22825
3	104575001	104675000	0.247053	-4.61957
3	119950001	120050000	0.221746	-5.38865
4	22475001	22575000	0.263764	-4.11172
5	1	100000	0.229483	-5.15352
5	18400001	18500000	0.21804	-5.50128
5	18425001	18525000	0.245432	-4.66884
5	46900001	47000000	0.22755	-5.21225
5	47350001	47450000	0.180326	-6.64742
5	47375001	47475000	0.261617	-4.17696
5	55650001	55750000	0.261612	-4.17711
5	55675001	55775000	0.218957	-5.4734
5	55800001	55900000	0.257631	-4.29809
5	72400001	72500000	0.243834	-4.71738
5	75250001	75350000	0.245154	-4.67726
5	75275001	75375000	0.193815	-6.23748
5	75300001	75400000	0.19527	-6.19325
5	75325001	75425000	0.184343	-6.52535
5	75350001	75450000	0.158075	-7.32362
5	75375001	75475000	0.160165	-7.26013
5	75400001	75500000	0.16685	-7.05695
5	75425001	75525000	0.167896	-7.02517
5	75450001	75550000	0.186557	-6.45805
5	75475001	75575000	0.189798	-6.35957
5	75500001	75600000	0.212272	-5.67658
5	75525001	75625000	0.253677	-4.41827
5	75550001	75650000	0.260892	-4.19898
5	75625001	75725000	0.252958	-4.4401
5	75650001	75750000	0.223063	-5.34862
5	75675001	75775000	0.215842	-5.56807
5	75700001	75800000	0.212656	-5.66491
5	75725001	75825000	0.216091	-5.56052
5	75750001	75850000	0.228988	-5.16856
5	75775001	75875000	0.22749	-5.21408
5	75800001	75900000	0.22621	-5.25298
5	75825001	75925000	0.232367	-5.06587
5	75850001	75950000	0.256286	-4.33898
5	75875001	75975000	0.254198	-4.40242
5	75900001	76000000	0.25933	-4.24647
5	76200001	76300000	0.257986	-4.28731
5	76325001	76425000	0.223815	-5.32576
5	76350001	76450000	0.209391	-5.76412
5	76375001	76475000	0.208234	-5.79928
5	76400001	76500000	0.207068	-5.83471
5	76425001	76525000	0.256765	-4.32443
5	76450001	76550000	0.255748	-4.35531
5	76475001	76575000	0.261274	-4.18739
5	76500001	76600000	0.253245	-4.4314
5	76525001	76625000	0.249646	-4.54075
5	77650001	77750000	0.259173	-4.25124
5	77675001	77775000	0.250637	-4.51064
5	77700001	77800000	0.249571	-4.54304
5	105400001	105500000	0.239355	-4.85351
5	105425001	105525000	0.23578	-4.96217
5	105450001	105550000	0.236953	-4.92651
5	105475001	105575000	0.230174	-5.13252
5	105500001	105600000	0.234465	-5.00212
5	105525001	105625000	0.242753	-4.75025
5	105550001	105650000	0.241724	-4.78151
5	105575001	105675000	0.234268	-5.0081
5	105600001	105700000	0.242347	-4.76257
5	105625001	105725000	0.242833	-4.74782
5	105650001	105750000	0.244288	-4.70358
5	105675001	105775000	0.261578	-4.17815
5	105725001	105825000	0.25093	-4.50175
5	105750001	105850000	0.256823	-4.32266
5	105775001	105875000	0.245334	-4.67182
5	105975001	106075000	0.26381	-4.11033
5	106625001	106725000	0.259906	-4.22895
5	106650001	106750000	0.250744	-4.50738
5	106700001	106800000	0.25629	-4.33885
5	106875001	106975000	0.219705	-5.45069
5	106900001	107000000	0.193221	-6.25554
5	106925001	107025000	0.20186	-5.993
5	106950001	107050000	0.234065	-5.01427
5	106975001	107075000	0.263706	-4.11347
5	107225001	107325000	0.222331	-5.37086
5	107250001	107350000	0.224378	-5.30867
5	107275001	107375000	0.223501	-5.33532
5	107300001	107400000	0.209963	-5.74674
5	107325001	107425000	0.211505	-5.69987
5	107925001	108025000	0.263376	-4.12352
5	107950001	108050000	0.25799	-4.28717
5	107975001	108075000	0.262299	-4.15624
5	109075001	109175000	0.250357	-4.51915
6	1	100000	0.215226	-5.58681
6	25001	125000	0.25215	-4.46468
6	7025001	7125000	0.230235	-5.13066
6	7050001	7150000	0.224224	-5.31335
6	7075001	7175000	0.250852	-4.50411
6	13450001	13550000	0.231186	-5.10175
6	13475001	13575000	0.217038	-5.53173
6	13500001	13600000	0.230587	-5.11998
6	13525001	13625000	0.220909	-5.41409
6	13550001	13650000	0.236379	-4.94394
6	13575001	13675000	0.229429	-5.15517
6	13600001	13700000	0.182144	-6.59218
6	13625001	13725000	0.168818	-6.99716
6	13650001	13750000	0.168168	-7.01691
6	13675001	13775000	0.160945	-7.23643
6	13700001	13800000	0.16578	-7.08947
6	13725001	13825000	0.238842	-4.86911
6	13750001	13850000	0.24536	-4.671
6	13775001	13875000	0.245461	-4.66796
6	13800001	13900000	0.238851	-4.86883
6	13825001	13925000	0.202474	-5.97433
6	13850001	13950000	0.209091	-5.77325
6	13875001	13975000	0.211286	-5.70652
6	13900001	14000000	0.218174	-5.49721
6	13925001	14025000	0.213872	-5.62795
6	13950001	14050000	0.208398	-5.79429
6	13975001	14075000	0.219263	-5.4641
6	14000001	14100000	0.217509	-5.51741
6	14025001	14125000	0.225741	-5.26725
6	14050001	14150000	0.226505	-5.24403
6	14075001	14175000	0.227445	-5.21544
6	14100001	14200000	0.230218	-5.1312
6	14125001	14225000	0.223121	-5.34685
6	14150001	14250000	0.233504	-5.03132
6	14175001	14275000	0.237066	-4.92307
6	14200001	14300000	0.220884	-5.41486
6	14225001	14325000	0.217568	-5.51563
6	14250001	14350000	0.202684	-5.96796
6	14275001	14375000	0.199073	-6.07768
6	14300001	14400000	0.1975	-6.12548
6	14325001	14425000	0.194951	-6.20297
6	14350001	14450000	0.204711	-5.90634
6	14375001	14475000	0.206496	-5.8521
6	14400001	14500000	0.215016	-5.59317
6	14425001	14525000	0.218055	-5.50083
6	14450001	14550000	0.209156	-5.77127
6	32750001	32850000	0.241205	-4.79727
6	32775001	32875000	0.195987	-6.17147
6	32800001	32900000	0.180049	-6.65583
6	32825001	32925000	0.193271	-6.25402
6	32850001	32950000	0.231543	-5.09092
6	33975001	34075000	0.258614	-4.26821
6	34175001	34275000	0.253041	-4.43757
6	34200001	34300000	0.257673	-4.2968
6	34725001	34825000	0.251482	-4.48497
6	34750001	34850000	0.216284	-5.55465
6	34775001	34875000	0.210327	-5.73567
6	34800001	34900000	0.229927	-5.14003
6	35350001	35450000	0.240452	-4.82016
6	35375001	35475000	0.252086	-4.46659
6	37075001	37175000	0.218962	-5.47325
6	37100001	37200000	0.218937	-5.47403
6	37125001	37225000	0.209094	-5.77316
6	37150001	37250000	0.227362	-5.21798
6	60200001	60300000	0.236575	-4.938
6	70850001	70950000	0.25756	-4.30025
6	70875001	70975000	0.244142	-4.70803
6	81250001	81350000	0.197261	-6.13277
6	81275001	81375000	0.21141	-5.70278
6	81300001	81400000	0.226264	-5.25136
6	85450001	85550000	0.263398	-4.12282
6	99800001	99900000	0.259316	-4.24689
7	17350001	17450000	0.262012	-4.16497
7	44575001	44675000	0.257743	-4.29469
7	44600001	44700000	0.244321	-4.7026
7	58450001	58550000	0.258302	-4.27771
7	58475001	58575000	0.245914	-4.65419
7	58500001	58600000	0.249116	-4.55687
7	90225001	90325000	0.254281	-4.39992
7	108350001	108450000	0.254013	-4.40806
8	1	100000	0.20619	-5.86139
8	31050001	31150000	0.259585	-4.23872
8	32725001	32825000	0.254742	-4.38588
8	32750001	32850000	0.245055	-4.68027
8	32775001	32875000	0.257	-4.31726
8	32800001	32900000	0.260392	-4.2142
8	35075001	35175000	0.262667	-4.14506
8	35375001	35475000	0.237159	-4.92025
8	35400001	35500000	0.244288	-4.70359
8	42825001	42925000	0.246443	-4.6381
8	42850001	42950000	0.163159	-7.16912
8	43025001	43125000	0.251097	-4.49666
8	43050001	43150000	0.236684	-4.93467
8	43075001	43175000	0.259068	-4.25441
8	43200001	43300000	0.244249	-4.70479
8	43225001	43325000	0.227197	-5.223
8	43250001	43350000	0.219884	-5.44524
8	43500001	43600000	0.232331	-5.06696
8	43525001	43625000	0.246959	-4.62242
8	43550001	43650000	0.230176	-5.13246
8	43575001	43675000	0.238895	-4.86749
8	43625001	43725000	0.224739	-5.29769
8	43650001	43750000	0.252996	-4.43894
8	43675001	43775000	0.257072	-4.31508
8	73725001	73825000	0.244622	-4.69346
8	74500001	74600000	0.255532	-4.36189
8	74525001	74625000	0.255311	-4.36861
8	74550001	74650000	0.254383	-4.39679
8	76225001	76325000	0.263914	-4.10715
8	76250001	76350000	0.227433	-5.21584
8	76275001	76375000	0.24238	-4.76158
8	83775001	83875000	0.254715	-4.38671
8	83800001	83900000	0.220318	-5.43205
8	83825001	83925000	0.232999	-5.04667
8	86250001	86350000	0.24224	-4.76584
8	97400001	97500000	0.262852	-4.13944
8	97425001	97525000	0.260782	-4.20232
8	97650001	97750000	0.263318	-4.12526
8	98225001	98325000	0.248804	-4.56634
8	98250001	98350000	0.25786	-4.29113
8	98275001	98375000	0.260836	-4.2007
9	28275001	28375000	0.22934	-5.15786
9	28300001	28400000	0.240627	-4.81486
9	28325001	28425000	0.223583	-5.33284
9	28350001	28450000	0.23039	-5.12596
10	49975001	50075000	0.255423	-4.3652
10	50000001	50100000	0.230167	-5.13275
10	50025001	50125000	0.217389	-5.52107
10	50050001	50150000	0.203164	-5.95337
11	86100001	86200000	0.253763	-4.41564
11	86125001	86225000	0.263003	-4.13484
11	94725001	94825000	0.224069	-5.31806
11	94750001	94850000	0.232505	-5.06167
11	94775001	94875000	0.232644	-5.05747
11	94800001	94900000	0.218618	-5.48371
12	58025001	58125000	0.252855	-4.44324
12	58100001	58200000	0.247589	-4.60329
12	58225001	58325000	0.262867	-4.13897
12	58250001	58350000	0.263481	-4.12031
12	58275001	58375000	0.251742	-4.47705
12	58300001	58400000	0.256847	-4.32191
12	60225001	60325000	0.248618	-4.57201
12	60250001	60350000	0.25191	-4.47196
12	60275001	60375000	0.253896	-4.4116
12	60300001	60400000	0.250675	-4.5095
12	85375001	85475000	0.205404	-5.8853
12	85400001	85500000	0.18516	-6.5005
12	85425001	85525000	0.17694	-6.75031
12	85450001	85550000	0.14718	-7.65473
12	85475001	85575000	0.199595	-6.06181
13	2775001	2875000	0.197383	-6.12905
13	2800001	2900000	0.191294	-6.31409
13	2825001	2925000	0.188963	-6.38495
13	2850001	2950000	0.195556	-6.18458
13	17050001	17150000	0.263805	-4.11048
13	17075001	17175000	0.243726	-4.72067
13	17100001	17200000	0.229401	-5.15603
13	17125001	17225000	0.225532	-5.27361
13	17150001	17250000	0.236698	-4.93425
13	17175001	17275000	0.213232	-5.64738
13	17200001	17300000	0.206791	-5.84314
13	17225001	17325000	0.203005	-5.95821
13	17250001	17350000	0.196953	-6.14212
13	17275001	17375000	0.229691	-5.1472
13	17325001	17425000	0.263481	-4.12031
13	17875001	17975000	0.257531	-4.30114
13	17975001	18075000	0.246717	-4.62978
13	18000001	18100000	0.251292	-4.49075
13	18025001	18125000	0.256702	-4.32633
13	19275001	19375000	0.214495	-5.60902
13	19300001	19400000	0.213651	-5.63467
13	19325001	19425000	0.233394	-5.03468
13	19350001	19450000	0.257133	-4.31324
13	19475001	19575000	0.253662	-4.41872
13	19500001	19600000	0.246415	-4.63895
13	22250001	22350000	0.256704	-4.32628
13	23550001	23650000	0.237946	-4.89632
13	23750001	23850000	0.240001	-4.83388
13	23775001	23875000	0.213074	-5.65221
13	23800001	23900000	0.202911	-5.96104
13	23825001	23925000	0.20038	-6.03797
13	23850001	23950000	0.240832	-4.80863
13	24000001	24100000	0.232015	-5.07656
13	24025001	24125000	0.196757	-6.14807
13	24050001	24150000	0.163184	-7.16838
13	24075001	24175000	0.161954	-7.20575
13	24100001	24200000	0.170919	-6.9333
13	24125001	24225000	0.168011	-7.02167
13	24150001	24250000	0.171159	-6.92601
13	24175001	24275000	0.176968	-6.74949
13	24200001	24300000	0.178412	-6.70558
13	24225001	24325000	0.208563	-5.78929
13	24250001	24350000	0.221378	-5.39983
13	24275001	24375000	0.218009	-5.50223
13	24300001	24400000	0.211941	-5.68663
13	24325001	24425000	0.199017	-6.07941
13	28825001	28925000	0.262968	-4.1359
13	35525001	35625000	0.254142	-4.40412
13	35550001	35650000	0.254729	-4.3863
13	35575001	35675000	0.252759	-4.44617
13	40050001	40150000	0.242923	-4.74508
13	81875001	81975000	0.262976	-4.13567
14	16225001	16325000	0.256367	-4.33652
14	16250001	16350000	0.258771	-4.26345
14	17050001	17150000	0.245714	-4.66026
14	17075001	17175000	0.256239	-4.34039
14	38900001	39000000	0.249094	-4.55753
14	38925001	39025000	0.219307	-5.46276
14	38950001	39050000	0.260712	-4.20445
14	52000001	52100000	0.212703	-5.66347
14	52025001	52125000	0.202126	-5.98491
14	52050001	52150000	0.198049	-6.10882
14	60725001	60825000	0.255116	-4.37451
14	60750001	60850000	0.238836	-4.86928
14	60775001	60875000	0.263156	-4.13019
14	60800001	60900000	0.253084	-4.43629
14	60825001	60925000	0.252732	-4.44698
14	60875001	60975000	0.254779	-4.38478
14	60900001	61000000	0.253116	-4.43532
14	60925001	61025000	0.263265	-4.12686
14	61600001	61700000	0.261124	-4.19193
14	61625001	61725000	0.251622	-4.4807
15	6100001	6200000	0.250286	-4.52132
15	7050001	7150000	0.22574	-5.26726
15	7075001	7175000	0.222618	-5.36214
15	7100001	7200000	0.243331	-4.73268
15	7125001	7225000	0.256639	-4.32823
15	8950001	9050000	0.240551	-4.81717
15	8975001	9075000	0.257388	-4.30548
15	9225001	9325000	0.260663	-4.20594
15	9250001	9350000	0.240438	-4.82058
15	9275001	9375000	0.247225	-4.61434
15	22350001	22450000	0.262099	-4.16231
16	37825001	37925000	0.260069	-4.22399
16	38200001	38300000	0.241989	-4.77347
16	38225001	38325000	0.2455	-4.66677
16	38250001	38350000	0.240947	-4.80511
16	38275001	38375000	0.241687	-4.78265
16	53275001	53375000	0.262663	-4.14517
16	76150001	76250000	0.242091	-4.77037
16	76175001	76275000	0.225808	-5.26522
17	41575001	41675000	0.260507	-4.2107
17	41600001	41700000	0.26027	-4.21788
17	41625001	41725000	0.256522	-4.33179
17	41650001	41750000	0.258515	-4.27123
17	58225001	58325000	0.26116	-4.19083
17	58250001	58350000	0.217478	-5.51836
17	58275001	58375000	0.203618	-5.93958
17	58300001	58400000	0.241202	-4.79738
17	58975001	59075000	0.262281	-4.15678
17	59000001	59100000	0.261192	-4.18986
17	64375001	64475000	0.258598	-4.2687
17	64400001	64500000	0.247034	-4.62013
18	10175001	10275000	0.256956	-4.31861
19	1	100000	0.216496	-5.54821
19	2550001	2650000	0.223524	-5.33462
19	2575001	2675000	0.216261	-5.55535
19	2600001	2700000	0.228332	-5.18851
19	4950001	5050000	0.254043	-4.40713
19	12400001	12500000	0.248555	-4.57391
19	20875001	20975000	0.257566	-4.30006
19	22300001	22400000	0.256786	-4.32377
19	22325001	22425000	0.245707	-4.66047
19	22350001	22450000	0.245924	-4.65386
19	22500001	22600000	0.259618	-4.2377
19	22750001	22850000	0.240688	-4.81301
19	22875001	22975000	0.225312	-5.28029
19	22900001	23000000	0.220326	-5.43181
20	18925001	19025000	0.243201	-4.73664
20	18950001	19050000	0.238431	-4.8816
20	32425001	32525000	0.239359	-4.85339
20	32450001	32550000	0.245723	-4.65999
20	32475001	32575000	0.235746	-4.96318
20	32500001	32600000	0.260575	-4.20863
20	33625001	33725000	0.257241	-4.30995
20	33650001	33750000	0.26386	-4.10878
20	39525001	39625000	0.252835	-4.44383
20	39550001	39650000	0.259048	-4.25503
20	44600001	44700000	0.25157	-4.48228
20	44625001	44725000	0.252	-4.46922
20	44650001	44750000	0.254511	-4.3929
20	44850001	44950000	0.247083	-4.61864
20	45675001	45775000	0.259824	-4.23144
20	62475001	62575000	0.253603	-4.4205
20	62500001	62600000	0.248413	-4.57822
20	66775001	66875000	0.261352	-4.18501
20	66800001	66900000	0.263731	-4.1127
21	22650001	22750000	0.26241	-4.15286
21	22675001	22775000	0.248006	-4.5906
21	22700001	22800000	0.24615	-4.647
21	22725001	22825000	0.24754	-4.60477
21	22750001	22850000	0.247025	-4.62041
21	22775001	22875000	0.255526	-4.36205
21	69175001	69275000	0.241683	-4.78276
21	69200001	69300000	0.252647	-4.44956
22	1	100000	0.225774	-5.26625
22	48900001	49000000	0.242306	-4.76382
22	48925001	49025000	0.226333	-5.24925
22	48950001	49050000	0.217797	-5.50867
22	48975001	49075000	0.214745	-5.60141
23	30475001	30575000	0.236757	-4.93246
23	30500001	30600000	0.215695	-5.57253
23	30525001	30625000	0.229573	-5.15077
23	48775001	48875000	0.158085	-7.32332
24	43500001	43600000	0.263398	-4.12282
25	27025001	27125000	0.249773	-4.53691
25	27050001	27150000	0.171342	-6.92044
25	29175001	29275000	0.263668	-4.11462
25	35050001	35150000	0.257038	-4.31612
25	35075001	35175000	0.243413	-4.73019
25	35100001	35200000	0.241604	-4.78515
26	51300001	51400000	0.20359	-5.94042
26	51325001	51425000	0.201518	-6.00339
27	3650001	3750000	0.253103	-4.4357
27	3675001	3775000	0.249606	-4.54198
27	3700001	3800000	0.24943	-4.54732
27	4650001	4750000	0.257275	-4.30891
27	4675001	4775000	0.238709	-4.87313
27	4700001	4800000	0.21887	-5.47606
27	4725001	4825000	0.213854	-5.6285
27	4750001	4850000	0.222274	-5.37262
27	4775001	4875000	0.240396	-4.82187
27	12225001	12325000	0.25449	-4.39354
27	12475001	12575000	0.261023	-4.195
27	12500001	12600000	0.263706	-4.11349
27	12675001	12775000	0.236596	-4.93734
27	12700001	12800000	0.247047	-4.61975
27	12725001	12825000	0.253481	-4.42421
28	24450001	24550000	0.237787	-4.90117
28	24475001	24575000	0.220599	-5.42351
28	24500001	24600000	0.243961	-4.71352
28	25325001	25425000	0.261164	-4.19072
28	44575001	44675000	0.256626	-4.32864
29	1	100000	0.237808	-4.90053
29	525001	625000	0.22586	-5.26364
29	550001	650000	0.227234	-5.22188
29	575001	675000	0.263013	-4.13454
29	925001	1025000	0.261871	-4.16924

## Sheet: Meigu
Chr	Starting position	Ending position	Hp	ZHp
1	3175001	3275000	0.26026	-4.7907
1	3200001	3300000	0.250373	-5.13119
1	3225001	3325000	0.245713	-5.2917
1	3250001	3350000	0.270249	-4.4467
1	26125001	26225000	0.191956	-7.14301
1	26150001	26250000	0.193859	-7.07749
1	26175001	26275000	0.215103	-6.34585
1	26200001	26300000	0.209724	-6.53112
1	26225001	26325000	0.240859	-5.45886
1	26250001	26350000	0.26332	-4.68533
1	26275001	26375000	0.261312	-4.75448
1	37400001	37500000	0.234647	-5.67276
1	37425001	37525000	0.218316	-6.2352
1	37450001	37550000	0.230315	-5.82197
1	37475001	37575000	0.259118	-4.83003
1	38075001	38175000	0.257018	-4.90235
1	38100001	38200000	0.243106	-5.38146
1	38125001	38225000	0.202808	-6.76929
1	38150001	38250000	0.210539	-6.50305
1	38175001	38275000	0.244713	-5.32612
1	38200001	38300000	0.262491	-4.71386
1	40750001	40850000	0.212651	-6.43029
1	40775001	40875000	0.217626	-6.25898
1	40800001	40900000	0.216958	-6.28198
1	40825001	40925000	0.217991	-6.24639
1	50275001	50375000	0.229857	-5.83774
1	50300001	50400000	0.189776	-7.21809
1	50325001	50425000	0.229377	-5.85426
1	58050001	58150000	0.267045	-4.55703
1	58075001	58175000	0.256275	-4.92792
1	59225001	59325000	0.235517	-5.64283
1	84575001	84675000	0.269903	-4.45861
1	97325001	97425000	0.272344	-4.37454
1	97350001	97450000	0.254919	-4.97464
1	97375001	97475000	0.244727	-5.32563
1	97400001	97500000	0.264558	-4.64267
1	104125001	104225000	0.263488	-4.67954
1	104150001	104250000	0.253222	-5.03308
1	104175001	104275000	0.246819	-5.2536
1	104200001	104300000	0.231564	-5.77896
1	104225001	104325000	0.235311	-5.64993
1	104250001	104350000	0.251581	-5.08958
1	104275001	104375000	0.272803	-4.35875
1	130425001	130525000	0.241961	-5.4209
1	134625001	134725000	0.248549	-5.194
1	134650001	134750000	0.234909	-5.66375
1	134675001	134775000	0.230859	-5.80322
1	139100001	139200000	0.215229	-6.34151
1	139125001	139225000	0.236435	-5.61122
1	139150001	139250000	0.258825	-4.84014
2	44200001	44300000	0.247847	-5.21818
2	44450001	44550000	0.245021	-5.31551
2	44475001	44575000	0.215459	-6.3336
2	44500001	44600000	0.27017	-4.4494
2	64600001	64700000	0.248714	-5.18834
2	67825001	67925000	0.269771	-4.46315
2	82250001	82350000	0.261605	-4.74437
2	82275001	82375000	0.251375	-5.0967
2	84525001	84625000	0.272587	-4.36616
2	84550001	84650000	0.192967	-7.1082
2	84575001	84675000	0.263689	-4.67263
2	96625001	96725000	0.254761	-4.98008
2	96650001	96750000	0.255134	-4.96723
2	96675001	96775000	0.267332	-4.54716
2	125525001	125625000	0.263151	-4.69115
2	133675001	133775000	0.263542	-4.67767
3	7050001	7150000	0.248232	-5.20492
3	7075001	7175000	0.247955	-5.21448
3	7100001	7200000	0.25692	-4.90574
3	7125001	7225000	0.260772	-4.77307
3	19825001	19925000	0.266466	-4.57696
3	27075001	27175000	0.263865	-4.66656
3	27100001	27200000	0.241371	-5.4412
3	27125001	27225000	0.209672	-6.53289
3	27150001	27250000	0.265781	-4.60058
3	31200001	31300000	0.270667	-4.43231
3	48175001	48275000	0.231842	-5.76938
3	48200001	48300000	0.235697	-5.63662
3	48225001	48325000	0.246804	-5.2541
3	48250001	48350000	0.233197	-5.72272
3	48475001	48575000	0.273906	-4.32074
3	50150001	50250000	0.265506	-4.61002
3	50175001	50275000	0.231297	-5.78816
3	50200001	50300000	0.235028	-5.65966
3	60025001	60125000	0.253616	-5.01953
3	60050001	60150000	0.255691	-4.94804
3	60075001	60175000	0.263813	-4.66834
3	87125001	87225000	0.219355	-6.19943
3	87150001	87250000	0.266067	-4.59072
3	90825001	90925000	0.263626	-4.67477
3	90850001	90950000	0.240815	-5.46038
3	90875001	90975000	0.229441	-5.85209
3	90900001	91000000	0.273129	-4.34751
3	96525001	96625000	0.248286	-5.20306
3	96550001	96650000	0.175484	-7.71029
3	96575001	96675000	0.175858	-7.69741
3	96600001	96700000	0.224149	-6.03431
3	96625001	96725000	0.237715	-5.56714
3	96650001	96750000	0.264355	-4.64969
3	100175001	100275000	0.261146	-4.76019
3	100200001	100300000	0.232867	-5.73407
3	100225001	100325000	0.248231	-5.20497
3	111950001	112050000	0.262954	-4.69791
3	119950001	120050000	0.246974	-5.24826
4	175001	275000	0.259663	-4.81125
4	5150001	5250000	0.249159	-5.173
4	8500001	8600000	0.266477	-4.57661
4	16875001	16975000	0.256308	-4.92681
4	21375001	21475000	0.263494	-4.67934
4	21400001	21500000	0.250217	-5.13657
4	21425001	21525000	0.24158	-5.43401
4	24875001	24975000	0.269207	-4.48258
4	24900001	25000000	0.240778	-5.46163
4	24925001	25025000	0.225612	-5.98394
4	24950001	25050000	0.23678	-5.59932
4	24975001	25075000	0.232365	-5.75137
4	76075001	76175000	0.264708	-4.63751
4	112175001	112275000	0.233082	-5.72669
4	112200001	112300000	0.215545	-6.33062
4	112225001	112325000	0.241358	-5.44167
4	113150001	113250000	0.270533	-4.43691
5	1	100000	0.231409	-5.78429
5	17850001	17950000	0.27348	-4.33542
5	18400001	18500000	0.26811	-4.52036
5	18425001	18525000	0.266107	-4.58934
5	18450001	18550000	0.258284	-4.85874
5	18475001	18575000	0.248403	-5.19903
5	18500001	18600000	0.261659	-4.74253
5	18525001	18625000	0.267803	-4.53094
5	18725001	18825000	0.259425	-4.81947
5	44525001	44625000	0.269898	-4.45877
5	47375001	47475000	0.258446	-4.85319
5	76400001	76500000	0.266248	-4.5845
5	102500001	102600000	0.247225	-5.2396
5	102525001	102625000	0.269866	-4.4599
5	106650001	106750000	0.235869	-5.63069
5	106675001	106775000	0.233042	-5.72807
5	106700001	106800000	0.226125	-5.96626
5	106725001	106825000	0.249015	-5.17798
5	112600001	112700000	0.245062	-5.3141
5	112625001	112725000	0.262425	-4.71615
5	118425001	118525000	0.247748	-5.22161
5	118525001	118625000	0.264077	-4.65924
5	118550001	118650000	0.259077	-4.83144
5	118575001	118675000	0.247092	-5.24419
5	118600001	118700000	0.246777	-5.25505
6	1	100000	0.214164	-6.3782
6	25001	125000	0.251399	-5.09585
6	54600001	54700000	0.264262	-4.65288
6	54625001	54725000	0.271497	-4.40372
6	55325001	55425000	0.234471	-5.67883
6	55350001	55450000	0.238136	-5.55264
6	55375001	55475000	0.25029	-5.13406
6	70350001	70450000	0.255752	-4.94595
6	70375001	70475000	0.254232	-4.99831
6	70650001	70750000	0.222289	-6.09836
6	70675001	70775000	0.188677	-7.25595
6	70700001	70800000	0.171579	-7.84475
6	70725001	70825000	0.189178	-7.23866
6	70750001	70850000	0.246018	-5.28117
6	80550001	80650000	0.259355	-4.82188
6	81250001	81350000	0.256595	-4.91691
6	81275001	81375000	0.25752	-4.88508
6	85400001	85500000	0.270602	-4.43453
6	85425001	85525000	0.247773	-5.22072
6	85450001	85550000	0.240125	-5.48413
6	85475001	85575000	0.257541	-4.88434
6	88800001	88900000	0.262496	-4.7137
6	88825001	88925000	0.262287	-4.72089
6	107800001	107900000	0.270195	-4.44856
6	107825001	107925000	0.235194	-5.65395
6	107850001	107950000	0.273154	-4.34666
6	116700001	116800000	0.271474	-4.40452
6	116725001	116825000	0.25663	-4.91573
7	650001	750000	0.270913	-4.42382
7	15225001	15325000	0.205277	-6.68426
7	15250001	15350000	0.178313	-7.61286
7	15275001	15375000	0.208214	-6.58309
7	15300001	15400000	0.263164	-4.69069
7	17100001	17200000	0.249052	-5.17669
7	17125001	17225000	0.256086	-4.93446
7	29000001	29100000	0.260385	-4.78639
7	29025001	29125000	0.236589	-5.60591
7	29050001	29150000	0.271464	-4.40484
7	56050001	56150000	0.26635	-4.58098
7	56075001	56175000	0.208451	-6.57493
7	56100001	56200000	0.217483	-6.26387
7	56125001	56225000	0.237585	-5.57159
7	63075001	63175000	0.221283	-6.13304
7	63100001	63200000	0.252953	-5.04233
7	86700001	86800000	0.269806	-4.46194
7	86725001	86825000	0.256167	-4.93165
7	86750001	86850000	0.251409	-5.09552
7	86775001	86875000	0.255668	-4.94883
8	1	100000	0.198922	-6.9031
8	22325001	22425000	0.253042	-5.03929
8	33375001	33475000	0.265514	-4.60976
8	33400001	33500000	0.254162	-5.00072
8	33425001	33525000	0.247074	-5.24481
8	33450001	33550000	0.224705	-6.01516
8	33475001	33575000	0.250588	-5.1238
8	33500001	33600000	0.271283	-4.41108
8	38800001	38900000	0.21493	-6.3518
8	39625001	39725000	0.192761	-7.11529
8	39650001	39750000	0.191096	-7.17262
8	39675001	39775000	0.186386	-7.33482
8	39700001	39800000	0.241949	-5.4213
8	43925001	44025000	0.252325	-5.06397
8	90575001	90675000	0.234014	-5.69459
8	100900001	101000000	0.273593	-4.33153
9	25300001	25400000	0.229189	-5.86074
9	25325001	25425000	0.241616	-5.43277
10	19150001	19250000	0.269885	-4.45924
10	19175001	19275000	0.27096	-4.42221
10	49850001	49950000	0.265455	-4.61181
10	49875001	49975000	0.252731	-5.04999
10	49900001	50000000	0.254228	-4.99843
11	6650001	6750000	0.262456	-4.71506
11	6675001	6775000	0.223723	-6.04899
11	6700001	6800000	0.250329	-5.13271
11	14975001	15075000	0.211237	-6.479
11	48775001	48875000	0.268894	-4.49336
11	48800001	48900000	0.256475	-4.92107
11	48825001	48925000	0.243104	-5.38153
11	60325001	60425000	0.26706	-4.5565
11	60350001	60450000	0.250132	-5.13949
11	60375001	60475000	0.244053	-5.34884
11	60400001	60500000	0.233102	-5.72597
11	60425001	60525000	0.25799	-4.86889
11	74225001	74325000	0.244242	-5.34235
11	74250001	74350000	0.239948	-5.49023
11	94500001	94600000	0.212427	-6.438
11	94525001	94625000	0.240991	-5.45429
11	94725001	94825000	0.222276	-6.09884
11	94750001	94850000	0.214796	-6.35642
11	94775001	94875000	0.217032	-6.2794
11	94800001	94900000	0.21953	-6.1934
12	42550001	42650000	0.271037	-4.41957
12	49800001	49900000	0.269857	-4.4602
12	50150001	50250000	0.225311	-5.9943
12	50175001	50275000	0.233779	-5.70267
12	58750001	58850000	0.256253	-4.9287
12	58775001	58875000	0.220325	-6.16601
12	58800001	58900000	0.226539	-5.95203
12	58825001	58925000	0.232355	-5.7517
12	58850001	58950000	0.251495	-5.09256
12	60225001	60325000	0.242208	-5.41241
12	60250001	60350000	0.234725	-5.67009
12	60275001	60375000	0.245411	-5.30208
12	60300001	60400000	0.241594	-5.43352
12	62225001	62325000	0.22853	-5.88343
12	62250001	62350000	0.229238	-5.85906
12	62275001	62375000	0.250017	-5.14345
12	85375001	85475000	0.206879	-6.62908
12	85400001	85500000	0.181055	-7.51843
12	85425001	85525000	0.173814	-7.76778
12	85450001	85550000	0.153101	-8.48112
12	85475001	85575000	0.21113	-6.48267
13	2775001	2875000	0.193821	-7.07878
13	2800001	2900000	0.19075	-7.18455
13	2825001	2925000	0.190341	-7.19861
13	2850001	2950000	0.199816	-6.8723
13	35525001	35625000	0.255387	-4.95853
13	35550001	35650000	0.269342	-4.47792
13	46625001	46725000	0.252254	-5.06641
13	50025001	50125000	0.250143	-5.13911
13	51525001	51625000	0.270955	-4.42238
13	51550001	51650000	0.249948	-5.14583
13	51575001	51675000	0.241648	-5.43167
13	51600001	51700000	0.251198	-5.10279
13	60925001	61025000	0.272231	-4.37843
13	60950001	61050000	0.253657	-5.0181
13	60975001	61075000	0.263584	-4.67623
13	65725001	65825000	0.242673	-5.39637
13	65750001	65850000	0.236312	-5.61544
13	65775001	65875000	0.237149	-5.58663
14	16025001	16125000	0.267227	-4.55078
14	16050001	16150000	0.255954	-4.93901
14	16075001	16175000	0.196423	-6.98918
14	16100001	16200000	0.230978	-5.79912
14	16125001	16225000	0.273404	-4.33805
14	40150001	40250000	0.254808	-4.97848
14	40175001	40275000	0.180658	-7.53211
14	40200001	40300000	0.210214	-6.51423
14	40225001	40325000	0.263579	-4.6764
14	44200001	44300000	0.263111	-4.6925
14	62425001	62525000	0.242859	-5.38995
14	62450001	62550000	0.270174	-4.44928
14	92550001	92650000	0.27215	-4.38123
15	6100001	6200000	0.256488	-4.92061
15	6150001	6250000	0.26234	-4.71906
15	6175001	6275000	0.268153	-4.51887
15	11700001	11800000	0.252525	-5.05707
15	11725001	11825000	0.224045	-6.0379
15	11750001	11850000	0.249427	-5.16378
15	23875001	23975000	0.231573	-5.77866
15	23900001	24000000	0.249509	-5.16097
15	23925001	24025000	0.250256	-5.13523
15	23950001	24050000	0.255957	-4.93888
15	24125001	24225000	0.270276	-4.44575
15	25400001	25500000	0.249844	-5.14942
15	25425001	25525000	0.261395	-4.75161
15	25450001	25550000	0.265623	-4.606
15	25475001	25575000	0.27101	-4.4205
15	25500001	25600000	0.260498	-4.7825
15	25525001	25625000	0.246991	-5.24769
15	25550001	25650000	0.26777	-4.53208
15	25575001	25675000	0.251903	-5.07852
15	29475001	29575000	0.271024	-4.42
15	34800001	34900000	0.267686	-4.53496
15	34825001	34925000	0.241522	-5.43603
15	34850001	34950000	0.23937	-5.51012
15	34875001	34975000	0.261444	-4.74993
15	49100001	49200000	0.268805	-4.49641
15	49250001	49350000	0.27182	-4.39258
15	52050001	52150000	0.27419	-4.31096
16	31875001	31975000	0.231637	-5.77644
16	31900001	32000000	0.226072	-5.96808
16	31925001	32025000	0.256494	-4.92039
16	38200001	38300000	0.209728	-6.53096
16	38225001	38325000	0.204372	-6.7154
16	38250001	38350000	0.212957	-6.41975
16	38275001	38375000	0.212421	-6.43823
16	40625001	40725000	0.272204	-4.37936
16	40700001	40800000	0.260651	-4.77724
16	40725001	40825000	0.273268	-4.34272
16	40750001	40850000	0.244636	-5.32879
16	40775001	40875000	0.210098	-6.5182
16	40800001	40900000	0.172822	-7.80194
16	40975001	41075000	0.252441	-5.05998
16	41000001	41100000	0.228719	-5.87694
16	41025001	41125000	0.23199	-5.76429
16	41050001	41150000	0.224839	-6.01055
16	41075001	41175000	0.218883	-6.21566
16	41100001	41200000	0.238936	-5.52507
16	41425001	41525000	0.263863	-4.66661
16	41500001	41600000	0.27396	-4.31887
16	43100001	43200000	0.259492	-4.81717
16	43125001	43225000	0.258135	-4.8639
16	43150001	43250000	0.273818	-4.32377
16	43175001	43275000	0.268124	-4.51987
16	43200001	43300000	0.271953	-4.38802
16	43375001	43475000	0.249136	-5.1738
16	43400001	43500000	0.270532	-4.43695
16	43425001	43525000	0.269352	-4.47757
16	62675001	62775000	0.263018	-4.69571
16	62700001	62800000	0.233254	-5.72076
16	62725001	62825000	0.256977	-4.90377
16	63200001	63300000	0.253421	-5.02623
16	63250001	63350000	0.262585	-4.71064
16	70100001	70200000	0.252859	-5.04558
16	74175001	74275000	0.27338	-4.33887
16	74200001	74300000	0.268204	-4.5171
16	78975001	79075000	0.231378	-5.78535
16	79000001	79100000	0.146912	-8.69426
16	79025001	79125000	0.125188	-9.44241
16	79050001	79150000	0.151418	-8.53908
16	79075001	79175000	0.204646	-6.70598
16	79200001	79300000	0.268139	-4.51935
16	79225001	79325000	0.238589	-5.53702
16	79250001	79350000	0.245343	-5.30444
16	79275001	79375000	0.243296	-5.37491
17	6875001	6975000	0.243274	-5.37568
17	6900001	7000000	0.221905	-6.11161
17	8425001	8525000	0.259159	-4.82863
17	8450001	8550000	0.241502	-5.43671
17	8475001	8575000	0.252388	-5.06179
17	8500001	8600000	0.236351	-5.61409
17	8525001	8625000	0.228332	-5.89028
17	8550001	8650000	0.198424	-6.92026
17	8575001	8675000	0.20087	-6.83601
17	8600001	8700000	0.203006	-6.76246
17	8625001	8725000	0.201104	-6.82796
17	8650001	8750000	0.267292	-4.54852
17	66775001	66875000	0.249278	-5.16891
17	66800001	66900000	0.180849	-7.52552
17	66825001	66925000	0.252991	-5.04102
17	68800001	68900000	0.273721	-4.32713
18	15825001	15925000	0.261565	-4.74577
18	15850001	15950000	0.257987	-4.86897
18	15875001	15975000	0.254941	-4.97388
18	15900001	16000000	0.256263	-4.92836
18	15925001	16025000	0.242471	-5.40334
18	15950001	16050000	0.238332	-5.54587
18	15975001	16075000	0.226292	-5.96052
18	16000001	16100000	0.221088	-6.13974
18	16025001	16125000	0.226615	-5.94938
18	16050001	16150000	0.230821	-5.80455
18	16075001	16175000	0.250288	-5.13412
18	24050001	24150000	0.202149	-6.79196
18	24075001	24175000	0.231893	-5.76763
18	37600001	37700000	0.254847	-4.97711
18	37625001	37725000	0.264325	-4.65071
18	65275001	65375000	0.273729	-4.32686
19	1	100000	0.225652	-5.98255
19	1425001	1525000	0.256139	-4.93262
19	22975001	23075000	0.237025	-5.5909
19	27200001	27300000	0.272717	-4.3617
19	37175001	37275000	0.252716	-5.05051
19	44400001	44500000	0.272857	-4.35687
19	44425001	44525000	0.244447	-5.33527
19	47175001	47275000	0.258658	-4.84586
19	47200001	47300000	0.246261	-5.27279
19	51025001	51125000	0.25254	-5.05656
19	51050001	51150000	0.230057	-5.83087
19	51075001	51175000	0.238667	-5.53433
19	51100001	51200000	0.252053	-5.07333
19	51125001	51225000	0.251006	-5.10941
19	51150001	51250000	0.2681	-4.52071
19	51175001	51275000	0.271298	-4.41055
20	18925001	19025000	0.255616	-4.95062
20	18950001	19050000	0.252362	-5.0627
20	32525001	32625000	0.272489	-4.36954
20	32975001	33075000	0.273143	-4.34702
21	22675001	22775000	0.260107	-4.79598
21	22700001	22800000	0.256496	-4.92034
21	22725001	22825000	0.256485	-4.9207
21	22750001	22850000	0.253793	-5.01342
21	22775001	22875000	0.259401	-4.82028
21	22800001	22900000	0.270167	-4.44951
21	31375001	31475000	0.265782	-4.60053
21	31400001	31500000	0.254089	-5.00322
21	39500001	39600000	0.267452	-4.54301
21	69175001	69275000	0.243595	-5.36464
21	69200001	69300000	0.254896	-4.97542
21	69225001	69325000	0.272386	-4.37309
22	1	100000	0.24683	-5.2532
22	5950001	6050000	0.26536	-4.61508
22	16200001	16300000	0.219388	-6.19829
22	16225001	16325000	0.202352	-6.78497
22	16250001	16350000	0.232174	-5.75796
22	48650001	48750000	0.254693	-4.98242
22	48675001	48775000	0.273244	-4.34353
22	48900001	49000000	0.265089	-4.62439
22	48925001	49025000	0.266049	-4.59134
22	48950001	49050000	0.265026	-4.62657
22	48975001	49075000	0.250097	-5.14071
22	56425001	56525000	0.213118	-6.41422
22	56450001	56550000	0.149213	-8.61502
22	56475001	56575000	0.150189	-8.5814
23	25001	125000	0.222092	-6.10516
23	50001	150000	0.228857	-5.87218
23	75001	175000	0.235209	-5.65341
23	100001	200000	0.267673	-4.53541
23	125001	225000	0.264953	-4.62909
23	150001	250000	0.225087	-6.00201
23	175001	275000	0.171099	-7.8613
23	200001	300000	0.197136	-6.96463
23	225001	325000	0.204281	-6.71854
23	250001	350000	0.258616	-4.84733
23	8850001	8950000	0.147998	-8.65686
23	8875001	8975000	0.274894	-4.28672
23	41400001	41500000	0.246257	-5.27295
23	46275001	46375000	0.25854	-4.84994
23	46300001	46400000	0.264357	-4.64959
23	48175001	48275000	0.255746	-4.94616
23	48200001	48300000	0.236407	-5.61215
23	48225001	48325000	0.220266	-6.16805
23	48250001	48350000	0.192603	-7.12074
23	48275001	48375000	0.26571	-4.603
23	48550001	48650000	0.255713	-4.94729
23	48575001	48675000	0.237494	-5.57473
23	48750001	48850000	0.273611	-4.33092
23	48775001	48875000	0.145928	-8.72814
24	43100001	43200000	0.254657	-4.98367
24	43125001	43225000	0.267183	-4.55227
24	43150001	43250000	0.267941	-4.52618
24	43175001	43275000	0.269397	-4.47603
25	19700001	19800000	0.269429	-4.47494
25	19725001	19825000	0.257065	-4.90074
25	30675001	30775000	0.270767	-4.42887
25	34900001	35000000	0.241551	-5.435
25	35000001	35100000	0.242184	-5.4132
25	35025001	35125000	0.216925	-6.2831
25	35050001	35150000	0.208708	-6.56608
25	35075001	35175000	0.206715	-6.63472
25	35100001	35200000	0.250165	-5.13837
26	29400001	29500000	0.274944	-4.28499
26	49350001	49450000	0.266708	-4.56864
26	51300001	51400000	0.200816	-6.8379
26	51325001	51425000	0.200269	-6.85673
28	20075001	20175000	0.270622	-4.43385
28	23850001	23950000	0.27347	-4.33576
28	24250001	24350000	0.268088	-4.52112
28	24275001	24375000	0.271968	-4.38749
28	25325001	25425000	0.25833	-4.85717
28	25350001	25450000	0.256934	-4.90523
28	25375001	25475000	0.268686	-4.50051
28	25400001	25500000	0.270808	-4.42745
28	44575001	44675000	0.242106	-5.41591
29	1	100000	0.242832	-5.39089

## Sheet: Jintang Black
Chr	Starting position	Ending position	Hp	ZHp
1	3175001	3275000	0.277937	-4.41448
1	3200001	3300000	0.27716	-4.44328
1	3225001	3325000	0.280793	-4.30855
1	15875001	15975000	0.275611	-4.50074
1	15900001	16000000	0.272579	-4.61316
1	15925001	16025000	0.271806	-4.64182
1	15950001	16050000	0.279299	-4.36396
1	17500001	17600000	0.280011	-4.33757
1	17525001	17625000	0.239185	-5.8516
1	17550001	17650000	0.252591	-5.35444
1	21250001	21350000	0.282803	-4.23401
1	21275001	21375000	0.277694	-4.42349
1	21300001	21400000	0.268972	-4.74693
1	40750001	40850000	0.214987	-6.749
1	40775001	40875000	0.220077	-6.56025
1	40800001	40900000	0.217985	-6.63782
1	40825001	40925000	0.218373	-6.62344
1	43900001	44000000	0.254762	-5.27394
1	43925001	44025000	0.212233	-6.85113
1	43950001	44050000	0.19166	-7.61411
1	43975001	44075000	0.227182	-6.29676
1	44000001	44100000	0.249777	-5.45881
1	44025001	44125000	0.272051	-4.63276
1	44175001	44275000	0.281702	-4.27483
1	44200001	44300000	0.278687	-4.38665
1	58150001	58250000	0.27545	-4.5067
1	84550001	84650000	0.249832	-5.45676
1	84575001	84675000	0.256222	-5.21978
1	84600001	84700000	0.280958	-4.30244
1	84625001	84725000	0.275076	-4.52058
1	107175001	107275000	0.269631	-4.7225
1	107200001	107300000	0.263516	-4.94928
1	107225001	107325000	0.224461	-6.39767
1	108975001	109075000	0.271266	-4.66188
1	109150001	109250000	0.2791	-4.37134
1	115050001	115150000	0.273796	-4.56806
1	115075001	115175000	0.266559	-4.83642
1	115100001	115200000	0.269802	-4.71617
1	118500001	118600000	0.263483	-4.9505
1	118525001	118625000	0.272809	-4.60464
1	122700001	122800000	0.279606	-4.35256
1	134600001	134700000	0.24953	-5.46796
1	134625001	134725000	0.211087	-6.89365
1	134650001	134750000	0.195801	-7.46053
1	134675001	134775000	0.203769	-7.16505
1	134700001	134800000	0.233142	-6.07574
1	134725001	134825000	0.238444	-5.8791
1	139100001	139200000	0.240924	-5.78712
1	139125001	139225000	0.259258	-5.10717
1	143975001	144075000	0.278231	-4.40357
1	155925001	156025000	0.279368	-4.36141
2	73975001	74075000	0.278601	-4.38986
2	74700001	74800000	0.271023	-4.67088
2	82200001	82300000	0.281566	-4.27987
2	96600001	96700000	0.268884	-4.75019
2	96625001	96725000	0.265369	-4.88056
2	96650001	96750000	0.256324	-5.216
2	96675001	96775000	0.282342	-4.25109
3	7050001	7150000	0.281143	-4.29558
3	7075001	7175000	0.282621	-4.24076
3	7100001	7200000	0.281554	-4.28033
3	20750001	20850000	0.259855	-5.08505
3	27075001	27175000	0.274106	-4.55655
3	27100001	27200000	0.252446	-5.35981
3	27125001	27225000	0.239751	-5.83062
3	27150001	27250000	0.258607	-5.13133
3	33925001	34025000	0.274033	-4.55925
3	50125001	50225000	0.270724	-4.68198
3	50150001	50250000	0.266277	-4.8469
3	50175001	50275000	0.270034	-4.70754
3	50200001	50300000	0.273258	-4.58801
3	63725001	63825000	0.283434	-4.21062
3	63775001	63875000	0.278856	-4.38038
3	87050001	87150000	0.230831	-6.16144
3	87075001	87175000	0.180611	-8.02388
3	87100001	87200000	0.178464	-8.10348
3	87125001	87225000	0.198021	-7.37822
3	87150001	87250000	0.253348	-5.32637
3	95825001	95925000	0.28318	-4.22003
3	95850001	95950000	0.268436	-4.7668
3	95875001	95975000	0.251694	-5.38772
3	100175001	100275000	0.266443	-4.84074
3	100200001	100300000	0.256358	-5.21472
3	100225001	100325000	0.257975	-5.15479
3	111950001	112050000	0.245404	-5.62097
3	111975001	112075000	0.260305	-5.06835
3	112000001	112100000	0.263299	-4.95734
3	112025001	112125000	0.267765	-4.79171
3	119950001	120050000	0.250364	-5.43702
4	275001	375000	0.272007	-4.63439
4	300001	400000	0.260983	-5.0432
4	325001	425000	0.27216	-4.62871
4	350001	450000	0.283386	-4.21238
4	5150001	5250000	0.242337	-5.73472
4	5175001	5275000	0.266318	-4.84537
4	5200001	5300000	0.270224	-4.70052
4	13625001	13725000	0.263723	-4.94162
4	17450001	17550000	0.279442	-4.35864
4	19825001	19925000	0.27994	-4.34017
4	19850001	19950000	0.238557	-5.8749
4	19875001	19975000	0.223422	-6.43618
4	21350001	21450000	0.281046	-4.29918
4	21375001	21475000	0.271442	-4.65534
4	21400001	21500000	0.252502	-5.35774
4	21425001	21525000	0.236502	-5.95111
4	23475001	23575000	0.27468	-4.53526
4	23500001	23600000	0.231815	-6.12492
4	23525001	23625000	0.234427	-6.02805
4	28675001	28775000	0.271714	-4.64526
4	28700001	28800000	0.259926	-5.08242
4	32275001	32375000	0.282469	-4.2464
4	32300001	32400000	0.246316	-5.58717
4	32325001	32425000	0.257467	-5.17362
4	64625001	64725000	0.271759	-4.64358
4	64650001	64750000	0.282909	-4.23007
4	72475001	72575000	0.283333	-4.21434
4	72525001	72625000	0.282167	-4.25758
4	76050001	76150000	0.27778	-4.42027
4	82375001	82475000	0.274393	-4.54589
4	117525001	117625000	0.256001	-5.22796
4	117550001	117650000	0.265344	-4.88151
5	1	100000	0.235285	-5.99625
5	14675001	14775000	0.278557	-4.39146
5	14700001	14800000	0.255544	-5.24494
5	14725001	14825000	0.281393	-4.28631
5	15075001	15175000	0.259413	-5.10144
5	15100001	15200000	0.225089	-6.37437
5	15125001	15225000	0.249011	-5.48719
5	17875001	17975000	0.264559	-4.91061
5	18725001	18825000	0.264347	-4.91846
5	19025001	19125000	0.281339	-4.2883
5	59825001	59925000	0.280462	-4.32083
5	59850001	59950000	0.277605	-4.42678
5	72550001	72650000	0.230857	-6.16045
5	72575001	72675000	0.200926	-7.27046
5	72600001	72700000	0.252512	-5.35735
5	76350001	76450000	0.271384	-4.65747
5	76375001	76475000	0.276092	-4.48289
5	76400001	76500000	0.260216	-5.07165
5	79750001	79850000	0.283466	-4.20943
5	80275001	80375000	0.24918	-5.48096
5	109675001	109775000	0.275333	-4.51102
5	109700001	109800000	0.265431	-4.87825
5	118600001	118700000	0.25278	-5.34741
6	1	100000	0.218646	-6.61333
6	25001	125000	0.263502	-4.9498
6	21100001	21200000	0.267779	-4.79118
6	21125001	21225000	0.281626	-4.27764
6	37075001	37175000	0.260549	-5.05932
6	37100001	37200000	0.2749	-4.52711
6	37125001	37225000	0.252622	-5.3533
6	37150001	37250000	0.255094	-5.26163
6	37525001	37625000	0.279456	-4.35814
6	37625001	37725000	0.279569	-4.35395
6	37650001	37750000	0.27237	-4.62093
6	38950001	39050000	0.263652	-4.94425
6	38975001	39075000	0.262161	-4.99955
6	39000001	39100000	0.274518	-4.54126
6	39025001	39125000	0.272996	-4.5977
6	39050001	39150000	0.256515	-5.20893
6	39075001	39175000	0.244516	-5.65392
6	39100001	39200000	0.259936	-5.08203
6	70350001	70450000	0.275268	-4.51343
6	70375001	70475000	0.279329	-4.36283
6	70650001	70750000	0.21349	-6.80454
6	70675001	70775000	0.146955	-9.27204
6	70700001	70800000	0.11945	-10.2921
6	70725001	70825000	0.189638	-7.6891
6	70750001	70850000	0.180105	-8.04265
6	72525001	72625000	0.283494	-4.20837
6	79800001	79900000	0.27816	-4.40619
6	85375001	85475000	0.269222	-4.73769
6	85400001	85500000	0.242707	-5.721
6	85425001	85525000	0.228058	-6.26427
6	85450001	85550000	0.227741	-6.27603
6	85475001	85575000	0.275997	-4.48643
7	350001	450000	0.259947	-5.08165
7	375001	475000	0.27098	-4.67245
7	400001	500000	0.280442	-4.32158
7	15225001	15325000	0.22546	-6.36061
7	15250001	15350000	0.217443	-6.65794
7	15275001	15375000	0.24072	-5.7947
7	17050001	17150000	0.249314	-5.47596
7	17075001	17175000	0.227067	-6.301
7	17100001	17200000	0.194419	-7.5118
7	17125001	17225000	0.209974	-6.93493
7	32075001	32175000	0.272425	-4.6189
7	56075001	56175000	0.276499	-4.46781
7	56100001	56200000	0.258101	-5.15009
7	56125001	56225000	0.270926	-4.67449
7	56150001	56250000	0.275968	-4.48749
7	63050001	63150000	0.245916	-5.60197
7	63075001	63175000	0.216945	-6.67641
7	88725001	88825000	0.274966	-4.52466
7	88750001	88850000	0.273346	-4.58474
8	1	100000	0.207144	-7.03986
8	11950001	12050000	0.271897	-4.63847
8	12000001	12100000	0.278153	-4.40645
8	12025001	12125000	0.269273	-4.73578
8	38175001	38275000	0.257929	-5.15647
8	38200001	38300000	0.27688	-4.45368
8	39650001	39750000	0.281838	-4.26978
8	39675001	39775000	0.274763	-4.53219
8	42975001	43075000	0.246227	-5.59044
8	43000001	43100000	0.191888	-7.60565
8	43025001	43125000	0.169748	-8.42673
8	43050001	43150000	0.212589	-6.83795
8	43925001	44025000	0.261612	-5.01991
8	43950001	44050000	0.265911	-4.86046
8	63750001	63850000	0.27546	-4.50632
8	68300001	68400000	0.28176	-4.2727
8	68350001	68450000	0.283156	-4.22093
8	76725001	76825000	0.266598	-4.83497
8	100900001	101000000	0.261315	-5.03092
8	100925001	101025000	0.264493	-4.91303
9	50001	150000	0.273793	-4.56816
9	75001	175000	0.274163	-4.55445
9	100001	200000	0.266455	-4.84028
9	125001	225000	0.279114	-4.3708
9	28275001	28375000	0.252679	-5.35118
9	28300001	28400000	0.264214	-4.92341
9	37300001	37400000	0.280262	-4.32825
9	37325001	37425000	0.264609	-4.90876
10	26750001	26850000	0.281829	-4.27013
10	51575001	51675000	0.278881	-4.37947
10	51600001	51700000	0.249736	-5.46031
10	51625001	51725000	0.250911	-5.41676
10	51650001	51750000	0.262762	-4.97726
10	51675001	51775000	0.280495	-4.3196
10	76550001	76650000	0.275097	-4.51978
10	76975001	77075000	0.263286	-4.9578
10	77000001	77100000	0.24122	-5.77613
10	77025001	77125000	0.253072	-5.33662
10	77050001	77150000	0.259114	-5.11255
10	77075001	77175000	0.281372	-4.28708
10	80475001	80575000	0.282588	-4.24197
10	80500001	80600000	0.274266	-4.55062
10	80550001	80650000	0.266208	-4.84943
11	6075001	6175000	0.282435	-4.24765
11	15025001	15125000	0.236313	-5.95811
11	15050001	15150000	0.248332	-5.51238
11	15125001	15225000	0.191442	-7.62218
11	15175001	15275000	0.224602	-6.39243
11	94475001	94575000	0.236421	-5.9541
11	94500001	94600000	0.16946	-8.43743
11	94525001	94625000	0.199549	-7.32154
11	94550001	94650000	0.222888	-6.45599
11	94575001	94675000	0.263788	-4.93921
11	94725001	94825000	0.223352	-6.4388
11	94750001	94850000	0.222749	-6.46114
11	94775001	94875000	0.216384	-6.69722
11	94800001	94900000	0.209331	-6.95876
11	96225001	96325000	0.273799	-4.56792
11	96250001	96350000	0.238151	-5.88996
12	60225001	60325000	0.228925	-6.2321
12	60250001	60350000	0.241825	-5.75372
12	60275001	60375000	0.244709	-5.64676
12	60300001	60400000	0.239571	-5.8373
12	85375001	85475000	0.207942	-7.0103
12	85400001	85500000	0.184627	-7.87493
12	85425001	85525000	0.177446	-8.14124
12	85450001	85550000	0.146403	-9.29249
12	85475001	85575000	0.189146	-7.70735
13	2775001	2875000	0.197647	-7.39208
13	2800001	2900000	0.194729	-7.50029
13	2825001	2925000	0.193071	-7.56177
13	2850001	2950000	0.201977	-7.23152
13	19275001	19375000	0.279041	-4.37352
13	19300001	19400000	0.280705	-4.31182
13	22075001	22175000	0.271541	-4.65166
13	22100001	22200000	0.274428	-4.54462
13	22125001	22225000	0.265875	-4.8618
13	22150001	22250000	0.267382	-4.80592
13	22175001	22275000	0.267753	-4.79215
13	22225001	22325000	0.279757	-4.34697
13	22250001	22350000	0.269762	-4.71763
13	22275001	22375000	0.259398	-5.10201
13	22300001	22400000	0.214671	-6.76074
13	22325001	22425000	0.210832	-6.90312
13	22350001	22450000	0.215634	-6.72502
13	22375001	22475000	0.243175	-5.70365
13	22400001	22500000	0.274383	-4.54626
13	22450001	22550000	0.278253	-4.40276
13	22475001	22575000	0.279058	-4.3729
13	28800001	28900000	0.252545	-5.35615
13	28825001	28925000	0.250976	-5.41432
13	30025001	30125000	0.263744	-4.94084
13	35525001	35625000	0.277151	-4.44363
13	35550001	35650000	0.28307	-4.2241
13	50500001	50600000	0.279201	-4.36759
13	50525001	50625000	0.277539	-4.42924
13	60925001	61025000	0.270864	-4.67676
13	60950001	61050000	0.268737	-4.75566
13	61850001	61950000	0.247988	-5.52516
13	61875001	61975000	0.253828	-5.30855
14	5925001	6025000	0.278758	-4.38401
14	8925001	9025000	0.24374	-5.68269
14	23025001	23125000	0.280736	-4.31067
14	40150001	40250000	0.239874	-5.82607
14	40175001	40275000	0.209297	-6.96001
14	40200001	40300000	0.237806	-5.90275
14	40225001	40325000	0.275516	-4.50424
14	85600001	85700000	0.249478	-5.46989
14	85625001	85725000	0.244681	-5.64779
14	85650001	85750000	0.254252	-5.29282
14	92575001	92675000	0.282895	-4.23061
15	9250001	9350000	0.273684	-4.57218
15	14000001	14100000	0.26175	-5.01476
15	14575001	14675000	0.281936	-4.26616
15	66000001	66100000	0.272107	-4.63066
15	66025001	66125000	0.274732	-4.53333
15	66050001	66150000	0.256495	-5.20965
15	66075001	66175000	0.276997	-4.44931
15	81750001	81850000	0.249621	-5.46457
16	6475001	6575000	0.265349	-4.88131
16	6500001	6600000	0.266374	-4.84327
16	6525001	6625000	0.277149	-4.44368
16	22075001	22175000	0.279901	-4.34163
16	38200001	38300000	0.212392	-6.84526
16	38225001	38325000	0.208361	-6.99474
16	38250001	38350000	0.210319	-6.92212
16	38275001	38375000	0.217931	-6.63982
16	40875001	40975000	0.219132	-6.59529
16	40900001	41000000	0.201287	-7.25708
16	40925001	41025000	0.211543	-6.87672
16	40950001	41050000	0.190869	-7.64343
16	40975001	41075000	0.272355	-4.62147
16	41425001	41525000	0.279414	-4.35968
16	41450001	41550000	0.261336	-5.03014
16	41475001	41575000	0.278775	-4.38341
16	42350001	42450000	0.253209	-5.33151
16	42375001	42475000	0.280292	-4.32713
16	42400001	42500000	0.280377	-4.32397
16	49650001	49750000	0.274372	-4.54667
16	49675001	49775000	0.24314	-5.70492
16	49700001	49800000	0.249953	-5.45229
16	49725001	49825000	0.250798	-5.42092
16	49750001	49850000	0.253977	-5.30305
16	49775001	49875000	0.261506	-5.02382
16	49800001	49900000	0.272271	-4.62459
16	53725001	53825000	0.276032	-4.48512
16	53750001	53850000	0.219758	-6.57208
16	53775001	53875000	0.230242	-6.18328
16	53800001	53900000	0.19829	-7.36824
16	53825001	53925000	0.222017	-6.48829
16	63100001	63200000	0.275255	-4.51394
16	63175001	63275000	0.269715	-4.71939
16	63200001	63300000	0.267541	-4.80002
16	78875001	78975000	0.280881	-4.30527
16	78900001	79000000	0.260664	-5.05506
16	78925001	79025000	0.279285	-4.36447
16	79150001	79250000	0.262328	-4.99335
16	79175001	79275000	0.241409	-5.76914
16	79200001	79300000	0.256983	-5.19158
16	79275001	79375000	0.27413	-4.55564
17	14650001	14750000	0.282354	-4.25066
17	38250001	38350000	0.280691	-4.31233
17	38275001	38375000	0.269639	-4.72222
17	38325001	38425000	0.281739	-4.27347
17	56725001	56825000	0.262535	-4.98566
17	56750001	56850000	0.25692	-5.19389
17	56775001	56875000	0.247615	-5.53898
17	56800001	56900000	0.242253	-5.73784
17	66800001	66900000	0.276676	-4.46123
17	68800001	68900000	0.271593	-4.64975
18	37700001	37800000	0.273902	-4.56412
18	37725001	37825000	0.233622	-6.05792
18	37750001	37850000	0.259726	-5.08983
18	37775001	37875000	0.249136	-5.48258
18	37800001	37900000	0.243175	-5.70366
18	37825001	37925000	0.238126	-5.8909
18	37850001	37950000	0.23391	-6.04723
18	37875001	37975000	0.269244	-4.73686
18	45400001	45500000	0.260862	-5.04769
18	45425001	45525000	0.255518	-5.24588
18	65275001	65375000	0.276509	-4.46744
19	1	100000	0.219697	-6.57432
19	20500001	20600000	0.270149	-4.70329
19	20525001	20625000	0.24072	-5.79468
19	20550001	20650000	0.277533	-4.42945
19	22750001	22850000	0.27497	-4.5245
19	22975001	23075000	0.257962	-5.15527
19	27125001	27225000	0.253758	-5.31117
19	27150001	27250000	0.261339	-5.03003
19	27175001	27275000	0.256149	-5.22249
19	27200001	27300000	0.26018	-5.073
20	3125001	3225000	0.281799	-4.27123
20	13700001	13800000	0.269373	-4.73208
20	17950001	18050000	0.280389	-4.32352
20	18900001	19000000	0.279325	-4.36299
20	18925001	19025000	0.245465	-5.61871
20	18950001	19050000	0.245149	-5.63044
20	32975001	33075000	0.280847	-4.30653
21	22650001	22750000	0.26777	-4.7915
21	22675001	22775000	0.250038	-5.44913
21	22700001	22800000	0.246784	-5.56981
21	22725001	22825000	0.246828	-5.56816
21	22750001	22850000	0.24743	-5.54583
21	22775001	22875000	0.253689	-5.31371
21	22800001	22900000	0.267785	-4.79095
21	44875001	44975000	0.256196	-5.22076
21	44900001	45000000	0.263192	-4.96129
21	44925001	45025000	0.278017	-4.41148
21	59200001	59300000	0.258617	-5.13095
21	59225001	59325000	0.26912	-4.74145
21	69175001	69275000	0.245361	-5.62257
21	69200001	69300000	0.256189	-5.22102
21	69225001	69325000	0.274378	-4.54644
22	1	100000	0.238992	-5.85875
22	29600001	29700000	0.280978	-4.30169
22	29625001	29725000	0.282913	-4.22994
22	31025001	31125000	0.27439	-4.54602
22	31050001	31150000	0.270875	-4.67638
22	31075001	31175000	0.27827	-4.40212
22	33450001	33550000	0.279213	-4.36713
22	48900001	49000000	0.248361	-5.5113
22	48925001	49025000	0.243994	-5.67325
22	48950001	49050000	0.244814	-5.64285
22	48975001	49075000	0.232083	-6.11499
22	50000001	50100000	0.269077	-4.74305
22	50025001	50125000	0.235617	-5.98393
22	50050001	50150000	0.216045	-6.70976
22	50075001	50175000	0.247423	-5.54611
22	50100001	50200000	0.243834	-5.67921
22	50250001	50350000	0.277131	-4.44436
23	8825001	8925000	0.231797	-6.12559
23	8850001	8950000	0.205571	-7.09823
23	46275001	46375000	0.275258	-4.5138
23	46300001	46400000	0.278	-4.41213
23	48300001	48400000	0.271888	-4.6388
23	48325001	48425000	0.278093	-4.40868
23	48775001	48875000	0.157467	-8.88218
24	43100001	43200000	0.270255	-4.69935
24	43125001	43225000	0.267054	-4.81806
24	43150001	43250000	0.257311	-5.1794
24	43175001	43275000	0.253043	-5.33769
24	62075001	62175000	0.261801	-5.01289
24	62100001	62200000	0.247164	-5.5557
24	62125001	62225000	0.250875	-5.41808
24	62150001	62250000	0.2524	-5.36152
24	62175001	62275000	0.263631	-4.945
25	200001	300000	0.259109	-5.11273
25	425001	525000	0.237897	-5.89937
25	450001	550000	0.228119	-6.26202
25	19725001	19825000	0.281436	-4.28471
25	27925001	28025000	0.273721	-4.57084
25	34900001	35000000	0.274223	-4.55221
25	35025001	35125000	0.27569	-4.4978
25	35050001	35150000	0.257942	-5.15599
25	35075001	35175000	0.241669	-5.75948
25	35100001	35200000	0.245339	-5.62337
26	29325001	29425000	0.281898	-4.26759
26	29350001	29450000	0.2147	-6.75966
26	29375001	29475000	0.249864	-5.45558
26	29400001	29500000	0.226593	-6.31858
26	29425001	29525000	0.226866	-6.30847
26	29450001	29550000	0.261206	-5.03496
26	29475001	29575000	0.273708	-4.5713
26	33525001	33625000	0.259977	-5.08053
26	51300001	51400000	0.202413	-7.21533
26	51325001	51425000	0.202493	-7.21236
27	3650001	3750000	0.280209	-4.33023
27	3675001	3775000	0.281171	-4.29453
27	13725001	13825000	0.249287	-5.47697
27	13750001	13850000	0.26112	-5.03815
27	25475001	25575000	0.279308	-4.36361
28	16175001	16275000	0.279195	-4.36783
28	19650001	19750000	0.243413	-5.69483
28	19675001	19775000	0.212333	-6.84744
28	19700001	19800000	0.235444	-5.99035
28	21425001	21525000	0.280618	-4.31503
28	25325001	25425000	0.235768	-5.97834
28	25350001	25450000	0.228821	-6.23595
28	25375001	25475000	0.249174	-5.48116
28	25400001	25500000	0.255447	-5.24852
28	44550001	44650000	0.263849	-4.93694
28	44575001	44675000	0.233065	-6.07857
29	1	100000	0.247415	-5.5464
29	34625001	34725000	0.273939	-4.56275
29	42225001	42325000	0.247259	-5.55218
29	42250001	42350000	0.219553	-6.57966
29	42275001	42375000	0.218875	-6.60484
29	42300001	42400000	0.24211	-5.74313
29	43900001	44000000	0.279687	-4.34955
29	43950001	44050000	0.277301	-4.43804
29	43975001	44075000	0.283332	-4.2144
29	44025001	44125000	0.251493	-5.39518
29	44050001	44150000	0.229415	-6.21395
29	44075001	44175000	0.275057	-4.52127
29	48300001	48400000	0.262626	-4.98229
29	48325001	48425000	0.268582	-4.76142

## Sheet: Nanjiang Yellow
Chr	Starting position	Ending position	Hp	ZHp
1	15875001	15975000	0.268014	-4.34648
1	15900001	16000000	0.257595	-4.68998
1	15925001	16025000	0.251119	-4.90349
1	15950001	16050000	0.261807	-4.55112
1	33825001	33925000	0.259703	-4.62048
1	33850001	33950000	0.260854	-4.58256
1	40750001	40850000	0.207902	-6.32824
1	40775001	40875000	0.214401	-6.11397
1	40800001	40900000	0.213278	-6.15101
1	40825001	40925000	0.213883	-6.13107
1	41650001	41750000	0.268383	-4.33435
1	50300001	50400000	0.270217	-4.27388
1	70350001	70450000	0.258741	-4.65222
1	83025001	83125000	0.270921	-4.25066
1	83075001	83175000	0.272269	-4.20621
1	100425001	100525000	0.249255	-4.96494
1	100450001	100550000	0.247234	-5.03157
1	100475001	100575000	0.244724	-5.11431
1	100550001	100650000	0.27025	-4.27278
1	100575001	100675000	0.263512	-4.49492
1	100600001	100700000	0.2662	-4.4063
1	100650001	100750000	0.272325	-4.20437
1	100675001	100775000	0.266308	-4.40275
1	100700001	100800000	0.258196	-4.67017
1	100725001	100825000	0.231953	-5.53534
1	100750001	100850000	0.24388	-5.14214
1	100775001	100875000	0.245024	-5.10441
1	100800001	100900000	0.244073	-5.13577
1	100975001	101075000	0.273215	-4.17504
1	101375001	101475000	0.273581	-4.16297
1	101425001	101525000	0.272792	-4.18897
1	102175001	102275000	0.26974	-4.28958
1	102400001	102500000	0.270966	-4.24917
1	102425001	102525000	0.269373	-4.30169
1	102475001	102575000	0.264297	-4.46904
1	102500001	102600000	0.268741	-4.32255
1	102600001	102700000	0.270366	-4.26896
1	102625001	102725000	0.263984	-4.47937
1	102650001	102750000	0.26082	-4.58368
1	102800001	102900000	0.262234	-4.53704
1	102825001	102925000	0.204574	-6.43794
1	102850001	102950000	0.210853	-6.23094
1	102875001	102975000	0.242656	-5.1825
1	103550001	103650000	0.25117	-4.90181
1	103575001	103675000	0.268658	-4.32528
1	104175001	104275000	0.269848	-4.28603
1	107200001	107300000	0.271274	-4.23903
1	107225001	107325000	0.230858	-5.57144
1	107250001	107350000	0.258031	-4.6756
1	107275001	107375000	0.27236	-4.20322
1	108975001	109075000	0.193237	-6.81169
1	109000001	109100000	0.224023	-5.79677
1	109025001	109125000	0.224629	-5.77679
1	109050001	109150000	0.226989	-5.69898
1	109075001	109175000	0.250656	-4.91875
1	109100001	109200000	0.249515	-4.95637
1	109125001	109225000	0.250609	-4.9203
1	109150001	109250000	0.252223	-4.8671
1	109175001	109275000	0.259887	-4.61444
1	112525001	112625000	0.234308	-5.45768
1	114425001	114525000	0.273317	-4.17168
1	114550001	114650000	0.238176	-5.33017
1	114575001	114675000	0.230151	-5.59476
1	114600001	114700000	0.24499	-5.10553
1	114625001	114725000	0.258318	-4.66616
1	114800001	114900000	0.271496	-4.2317
1	114825001	114925000	0.250386	-4.92765
1	114850001	114950000	0.237037	-5.36775
1	114875001	114975000	0.253388	-4.82867
1	114900001	115000000	0.263453	-4.49685
1	115025001	115125000	0.270259	-4.27248
1	115050001	115150000	0.236354	-5.39025
1	115075001	115175000	0.23895	-5.30468
1	118550001	118650000	0.2524	-4.86126
1	118575001	118675000	0.272839	-4.18744
1	120825001	120925000	0.264224	-4.47146
1	125475001	125575000	0.267416	-4.36621
1	139100001	139200000	0.206022	-6.39021
1	139125001	139225000	0.24396	-5.1395
2	17000001	17100000	0.259308	-4.6335
2	17025001	17125000	0.25751	-4.69281
2	17050001	17150000	0.257365	-4.69756
2	17075001	17175000	0.254866	-4.77996
2	17100001	17200000	0.266853	-4.38478
2	45025001	45125000	0.262587	-4.52543
2	47850001	47950000	0.269397	-4.30092
2	47875001	47975000	0.262942	-4.51371
2	47900001	48000000	0.254469	-4.79305
2	47925001	48025000	0.256903	-4.7128
2	47950001	48050000	0.258079	-4.67403
2	47975001	48075000	0.248859	-4.97801
2	57550001	57650000	0.269074	-4.31154
2	85650001	85750000	0.267849	-4.35195
2	96600001	96700000	0.265988	-4.4133
2	96625001	96725000	0.258004	-4.6765
2	96650001	96750000	0.25869	-4.6539
2	96925001	97025000	0.215347	-6.08278
2	96950001	97050000	0.199857	-6.59347
2	96975001	97075000	0.201811	-6.52905
2	97000001	97100000	0.234379	-5.45536
2	97025001	97125000	0.259691	-4.62089
2	133425001	133525000	0.228017	-5.66511
2	133450001	133550000	0.220175	-5.92363
2	133475001	133575000	0.229769	-5.60734
2	133500001	133600000	0.257167	-4.70411
3	7050001	7150000	0.247133	-5.0349
3	7075001	7175000	0.243433	-5.15687
3	7100001	7200000	0.243115	-5.16737
3	7125001	7225000	0.247704	-5.01607
3	18925001	19025000	0.270867	-4.25245
3	19575001	19675000	0.260484	-4.59475
3	19600001	19700000	0.256225	-4.73516
3	19625001	19725000	0.255147	-4.77068
3	19750001	19850000	0.26355	-4.49366
3	19775001	19875000	0.24169	-5.21432
3	27100001	27200000	0.250721	-4.91661
3	27125001	27225000	0.225495	-5.74824
3	27150001	27250000	0.244145	-5.1334
3	80600001	80700000	0.255119	-4.77161
3	80625001	80725000	0.242744	-5.17959
3	80650001	80750000	0.261293	-4.56807
3	87100001	87200000	0.242043	-5.20268
3	87125001	87225000	0.24807	-5.004
3	96550001	96650000	0.252152	-4.86943
3	96575001	96675000	0.246918	-5.04197
3	96600001	96700000	0.243312	-5.16085
3	96625001	96725000	0.233216	-5.49371
3	96650001	96750000	0.250153	-4.93533
3	96675001	96775000	0.252179	-4.86853
3	100975001	101075000	0.271303	-4.23807
3	111950001	112050000	0.24092	-5.23973
3	111975001	112075000	0.263653	-4.49027
3	119950001	120050000	0.244852	-5.11011
4	5150001	5250000	0.267611	-4.35978
4	5200001	5300000	0.255291	-4.76594
4	20075001	20175000	0.243158	-5.16593
4	20100001	20200000	0.243757	-5.14621
4	20125001	20225000	0.259248	-4.63549
4	20150001	20250000	0.255163	-4.77017
4	20175001	20275000	0.268194	-4.34056
4	21350001	21450000	0.267284	-4.37058
4	21375001	21475000	0.25896	-4.64498
4	21400001	21500000	0.247346	-5.02788
4	21425001	21525000	0.236649	-5.38051
4	23475001	23575000	0.260334	-4.59969
4	23500001	23600000	0.215814	-6.06741
4	23525001	23625000	0.242844	-5.1763
4	24850001	24950000	0.260256	-4.60225
4	24875001	24975000	0.25437	-4.79631
4	24900001	25000000	0.258597	-4.65697
4	24925001	25025000	0.248419	-4.9925
4	44825001	44925000	0.253506	-4.82479
4	60525001	60625000	0.26234	-4.53356
4	67350001	67450000	0.2644	-4.46564
4	67375001	67475000	0.254268	-4.79967
4	71925001	72025000	0.272637	-4.19409
4	72475001	72575000	0.241964	-5.20532
4	72500001	72600000	0.249379	-4.96085
4	72525001	72625000	0.250409	-4.92688
4	72550001	72650000	0.25757	-4.69081
4	76050001	76150000	0.272956	-4.18357
4	76075001	76175000	0.236261	-5.3933
4	76100001	76200000	0.269993	-4.28126
4	76125001	76225000	0.26353	-4.49434
4	98575001	98675000	0.267906	-4.35007
4	98600001	98700000	0.242932	-5.1734
4	98625001	98725000	0.26909	-4.31103
4	117525001	117625000	0.258328	-4.66581
5	1	100000	0.238286	-5.32656
5	13600001	13700000	0.270713	-4.25753
5	14675001	14775000	0.262722	-4.52098
5	14700001	14800000	0.249005	-4.97318
5	15575001	15675000	0.26656	-4.39443
5	17875001	17975000	0.259181	-4.6377
5	18400001	18500000	0.200745	-6.56418
5	18425001	18525000	0.23604	-5.40061
5	18450001	18550000	0.23876	-5.31093
5	18475001	18575000	0.257943	-4.6785
5	18975001	19075000	0.253698	-4.81846
5	19000001	19100000	0.193237	-6.81172
5	19025001	19125000	0.226743	-5.70709
5	19050001	19150000	0.206113	-6.3872
5	19075001	19175000	0.21256	-6.17467
5	19100001	19200000	0.262518	-4.52769
5	68425001	68525000	0.256624	-4.72201
5	68450001	68550000	0.265328	-4.43504
5	76350001	76450000	0.243317	-5.16069
5	76375001	76475000	0.2354	-5.42169
5	76400001	76500000	0.230738	-5.5754
5	98650001	98750000	0.235688	-5.41219
5	98675001	98775000	0.266814	-4.38605
5	111275001	111375000	0.262435	-4.53042
5	111300001	111400000	0.26098	-4.57839
6	1	100000	0.216351	-6.0497
6	25001	125000	0.253948	-4.81023
6	70625001	70725000	0.269161	-4.30869
6	70650001	70750000	0.212468	-6.17772
6	70675001	70775000	0.165085	-7.7398
6	70750001	70850000	0.204586	-6.43754
6	71050001	71150000	0.270724	-4.25716
6	71075001	71175000	0.270175	-4.27526
6	72450001	72550000	0.272077	-4.21256
6	72475001	72575000	0.249635	-4.95241
6	72500001	72600000	0.256733	-4.71841
6	72525001	72625000	0.244414	-5.12454
6	77050001	77150000	0.265811	-4.41913
6	77075001	77175000	0.246103	-5.06884
6	77100001	77200000	0.264411	-4.46528
6	79800001	79900000	0.273284	-4.17277
6	85400001	85500000	0.263365	-4.49975
6	85425001	85525000	0.26467	-4.45675
6	108650001	108750000	0.271774	-4.22255
6	108675001	108775000	0.265372	-4.4336
6	108875001	108975000	0.249027	-4.97244
6	109025001	109125000	0.270426	-4.26697
6	112100001	112200000	0.271366	-4.236
6	114825001	114925000	0.256306	-4.73248
6	114850001	114950000	0.270327	-4.27026
6	114875001	114975000	0.269824	-4.28684
6	115900001	116000000	0.249757	-4.94838
6	115925001	116025000	0.2514	-4.89421
6	116650001	116750000	0.228358	-5.65384
6	116675001	116775000	0.201437	-6.54139
6	116700001	116800000	0.189703	-6.92821
6	116725001	116825000	0.202973	-6.49073
6	116750001	116850000	0.252758	-4.84945
6	116950001	117050000	0.263766	-4.48655
6	116975001	117075000	0.26851	-4.33014
7	15225001	15325000	0.235755	-5.40999
7	15250001	15350000	0.213781	-6.13441
7	15275001	15375000	0.258006	-4.67645
7	17050001	17150000	0.17611	-7.37634
7	17075001	17175000	0.165227	-7.73512
7	17100001	17200000	0.172113	-7.50811
7	17125001	17225000	0.225843	-5.73676
7	49800001	49900000	0.231295	-5.55703
7	56075001	56175000	0.259727	-4.61971
7	56100001	56200000	0.254263	-4.79985
7	56125001	56225000	0.271733	-4.22388
8	1	100000	0.20391	-6.45984
8	10650001	10750000	0.272208	-4.20824
8	38175001	38275000	0.234062	-5.4658
8	43200001	43300000	0.267948	-4.34866
8	43225001	43325000	0.272959	-4.18348
8	43275001	43375000	0.273035	-4.18096
8	43625001	43725000	0.18471	-7.09282
8	43650001	43750000	0.178979	-7.28177
8	43675001	43775000	0.155819	-8.04527
8	43700001	43800000	0.154608	-8.08519
8	43725001	43825000	0.222431	-5.84924
8	43750001	43850000	0.205688	-6.40124
8	43775001	43875000	0.226058	-5.72968
8	43925001	44025000	0.252114	-4.8707
8	43950001	44050000	0.261936	-4.54688
8	44675001	44775000	0.257414	-4.69595
8	65425001	65525000	0.272809	-4.1884
8	65450001	65550000	0.26678	-4.38717
8	69200001	69300000	0.269699	-4.29095
8	69225001	69325000	0.250957	-4.90883
8	69250001	69350000	0.226317	-5.72113
8	69275001	69375000	0.262532	-4.52724
8	76700001	76800000	0.256204	-4.73583
8	76725001	76825000	0.233793	-5.47468
8	76750001	76850000	0.260412	-4.59713
9	23875001	23975000	0.257168	-4.70405
9	28275001	28375000	0.240439	-5.25559
9	28300001	28400000	0.246728	-5.04826
9	28325001	28425000	0.257601	-4.68979
9	28350001	28450000	0.269852	-4.2859
9	42500001	42600000	0.270266	-4.27226
9	79375001	79475000	0.268858	-4.31868
9	79400001	79500000	0.27111	-4.24444
9	79425001	79525000	0.263913	-4.4817
9	79450001	79550000	0.265631	-4.42505
9	86075001	86175000	0.272305	-4.20503
10	29925001	30025000	0.270383	-4.2684
10	51650001	51750000	0.267486	-4.36391
10	51675001	51775000	0.243886	-5.14193
10	51700001	51800000	0.238639	-5.31492
10	51725001	51825000	0.253132	-4.83711
11	5500001	5600000	0.263685	-4.4892
11	15125001	15225000	0.257554	-4.69135
11	26500001	26600000	0.259391	-4.63079
11	60625001	60725000	0.251596	-4.88777
11	60650001	60750000	0.256265	-4.73384
11	61075001	61175000	0.254723	-4.78467
11	77825001	77925000	0.268152	-4.34195
11	94525001	94625000	0.256588	-4.72319
11	94550001	94650000	0.254375	-4.79613
11	94725001	94825000	0.227423	-5.68468
11	94750001	94850000	0.216343	-6.04996
11	94775001	94875000	0.212956	-6.16161
11	94800001	94900000	0.203205	-6.48309
12	48100001	48200000	0.270724	-4.25716
12	48125001	48225000	0.269271	-4.30507
12	60225001	60325000	0.215543	-6.07634
12	60250001	60350000	0.226925	-5.70108
12	60275001	60375000	0.230804	-5.57322
12	60300001	60400000	0.215291	-6.08463
12	85375001	85475000	0.173215	-7.47178
12	85400001	85500000	0.158248	-7.96522
12	85425001	85525000	0.154024	-8.10446
12	85450001	85550000	0.142343	-8.48954
12	85475001	85575000	0.184922	-7.08582
13	2775001	2875000	0.191964	-6.85367
13	2800001	2900000	0.191517	-6.86842
13	2825001	2925000	0.189257	-6.9429
13	2850001	2950000	0.194908	-6.75661
13	2875001	2975000	0.273537	-4.16441
13	27825001	27925000	0.272956	-4.18359
13	55875001	55975000	0.272964	-4.18332
13	59350001	59450000	0.26853	-4.3295
13	60950001	61050000	0.263908	-4.48188
13	60975001	61075000	0.267023	-4.37918
13	62925001	63025000	0.192507	-6.83576
13	62950001	63050000	0.16288	-7.8125
13	62975001	63075000	0.165912	-7.71254
13	63000001	63100000	0.211656	-6.20447
14	5925001	6025000	0.268473	-4.33138
14	16075001	16175000	0.257508	-4.69287
14	16100001	16200000	0.241144	-5.23233
14	16125001	16225000	0.248247	-4.99818
14	50625001	50725000	0.24814	-5.00171
14	92525001	92625000	0.266521	-4.39572
14	92550001	92650000	0.248788	-4.98032
14	92575001	92675000	0.252886	-4.84524
15	6050001	6150000	0.268526	-4.32962
15	6075001	6175000	0.244206	-5.1314
15	6100001	6200000	0.218713	-5.97181
15	72150001	72250000	0.266987	-4.38035
15	79700001	79800000	0.252283	-4.86512
15	79725001	79825000	0.270521	-4.26386
16	31850001	31950000	0.244721	-5.1144
16	31875001	31975000	0.187506	-7.00063
16	31900001	32000000	0.181303	-7.20514
16	31925001	32025000	0.228831	-5.63826
16	38200001	38300000	0.210024	-6.25828
16	38225001	38325000	0.206357	-6.37916
16	38250001	38350000	0.201587	-6.53643
16	38275001	38375000	0.200239	-6.58086
16	40875001	40975000	0.238752	-5.31118
16	40900001	41000000	0.204874	-6.42808
16	40925001	41025000	0.219419	-5.94855
16	40950001	41050000	0.212292	-6.18352
16	53650001	53750000	0.208484	-6.30904
16	53675001	53775000	0.208915	-6.29483
16	53700001	53800000	0.202554	-6.50455
16	53725001	53825000	0.186753	-7.02545
16	53800001	53900000	0.237224	-5.36157
16	59025001	59125000	0.220895	-5.8999
16	59050001	59150000	0.204747	-6.43226
16	59075001	59175000	0.200374	-6.57643
16	78850001	78950000	0.245658	-5.0835
16	78875001	78975000	0.259015	-4.64318
17	41700001	41800000	0.234079	-5.46525
17	41725001	41825000	0.191858	-6.85717
17	41750001	41850000	0.227825	-5.67143
17	41775001	41875000	0.268988	-4.31438
17	52400001	52500000	0.247116	-5.03546
17	52425001	52525000	0.191089	-6.8825
17	56725001	56825000	0.253106	-4.83797
17	56750001	56850000	0.261756	-4.5528
17	56775001	56875000	0.25566	-4.75376
17	56800001	56900000	0.265013	-4.44542
18	13450001	13550000	0.261451	-4.56287
18	13475001	13575000	0.250171	-4.93474
18	15975001	16075000	0.263492	-4.49559
18	16000001	16100000	0.245341	-5.09397
18	16025001	16125000	0.224247	-5.78937
18	16050001	16150000	0.19101	-6.88513
18	16075001	16175000	0.197851	-6.65958
18	25775001	25875000	0.258123	-4.67258
18	25800001	25900000	0.257658	-4.68793
18	25825001	25925000	0.261175	-4.57195
18	25850001	25950000	0.269963	-4.28225
18	38100001	38200000	0.254048	-4.80693
18	65275001	65375000	0.270954	-4.24959
19	1	100000	0.194398	-6.77344
19	14650001	14750000	0.267983	-4.34751
19	14675001	14775000	0.251251	-4.89914
19	14700001	14800000	0.260914	-4.58057
19	14725001	14825000	0.272296	-4.20534
19	22750001	22850000	0.270997	-4.24817
19	22950001	23050000	0.254409	-4.79501
19	22975001	23075000	0.230778	-5.57407
19	23000001	23100000	0.238197	-5.32948
19	23025001	23125000	0.260524	-4.59344
19	26800001	26900000	0.241261	-5.22847
19	26825001	26925000	0.258962	-4.64492
19	26850001	26950000	0.265178	-4.43999
20	2850001	2950000	0.255135	-4.77108
20	2875001	2975000	0.238957	-5.30443
20	2900001	3000000	0.239108	-5.29947
20	2925001	3025000	0.267371	-4.3677
20	13450001	13550000	0.267678	-4.35757
20	18875001	18975000	0.262674	-4.52255
20	18900001	19000000	0.261105	-4.57427
20	18925001	19025000	0.2418	-5.21072
20	18950001	19050000	0.241261	-5.22849
20	32975001	33075000	0.266393	-4.39995
21	22675001	22775000	0.259881	-4.61463
21	22700001	22800000	0.256462	-4.72732
21	22725001	22825000	0.256567	-4.72388
21	22750001	22850000	0.255939	-4.74459
21	22775001	22875000	0.263403	-4.4985
21	36500001	36600000	0.259672	-4.6215
21	36525001	36625000	0.233313	-5.4905
21	36550001	36650000	0.250316	-4.92996
21	54250001	54350000	0.239744	-5.2785
21	54275001	54375000	0.257174	-4.70388
21	54300001	54400000	0.265304	-4.43584
21	54625001	54725000	0.261701	-4.55464
21	63450001	63550000	0.243775	-5.1456
21	63475001	63575000	0.246835	-5.04471
21	63500001	63600000	0.26638	-4.40037
21	69175001	69275000	0.242491	-5.18794
21	69200001	69300000	0.255242	-4.76755
22	1	100000	0.247661	-5.01749
22	16200001	16300000	0.212835	-6.1656
22	16225001	16325000	0.19658	-6.70149
22	24700001	24800000	0.269528	-4.29658
22	48900001	49000000	0.256366	-4.73049
22	48925001	49025000	0.248004	-5.00619
22	48950001	49050000	0.245207	-5.09838
22	48975001	49075000	0.235194	-5.42849
22	49900001	50000000	0.261728	-4.55372
22	49925001	50025000	0.262631	-4.52395
22	49950001	50050000	0.264191	-4.47252
22	49975001	50075000	0.251333	-4.89644
22	50000001	50100000	0.256844	-4.71473
22	50025001	50125000	0.26903	-4.313
22	50050001	50150000	0.268904	-4.31715
22	50100001	50200000	0.265992	-4.41315
22	50125001	50225000	0.253003	-4.84138
22	50150001	50250000	0.255158	-4.77033
22	51850001	51950000	0.265622	-4.42535
22	51875001	51975000	0.26093	-4.58005
23	36775001	36875000	0.263652	-4.49031
23	36800001	36900000	0.267926	-4.34941
23	36825001	36925000	0.266805	-4.38637
23	48775001	48875000	0.158009	-7.97309
24	8975001	9075000	0.273321	-4.17153
24	12775001	12875000	0.231967	-5.53486
24	12800001	12900000	0.24315	-5.16622
24	12925001	13025000	0.271729	-4.22401
24	12950001	13050000	0.25852	-4.65949
24	12975001	13075000	0.259257	-4.63518
24	13000001	13100000	0.270953	-4.24962
24	13100001	13200000	0.270986	-4.24852
24	13125001	13225000	0.248423	-4.99235
24	13150001	13250000	0.259476	-4.62796
24	13175001	13275000	0.268047	-4.34542
24	13325001	13425000	0.26085	-4.58268
24	13350001	13450000	0.251015	-4.90692
24	13375001	13475000	0.236305	-5.39187
24	13400001	13500000	0.217072	-6.02593
24	13425001	13525000	0.247899	-5.00965
24	13450001	13550000	0.237565	-5.35033
24	43100001	43200000	0.261895	-4.54823
24	43125001	43225000	0.259298	-4.63386
24	43150001	43250000	0.252833	-4.84697
24	43175001	43275000	0.249809	-4.94666
24	62075001	62175000	0.250328	-4.92957
24	62100001	62200000	0.233193	-5.49446
24	62125001	62225000	0.226629	-5.71085
24	62150001	62250000	0.221003	-5.89634
24	62175001	62275000	0.235479	-5.4191
25	34900001	35000000	0.20968	-6.26962
25	34950001	35050000	0.260261	-4.6021
25	35000001	35100000	0.208817	-6.29806
25	35025001	35125000	0.197302	-6.67768
25	35050001	35150000	0.200318	-6.57826
25	35075001	35175000	0.198664	-6.6328
25	35100001	35200000	0.229662	-5.61086
26	28900001	29000000	0.261862	-4.54933
26	29025001	29125000	0.262088	-4.54186
26	51300001	51400000	0.198543	-6.63679
26	51325001	51425000	0.200701	-6.56562
27	11175001	11275000	0.273068	-4.17987
28	10900001	11000000	0.271037	-4.24685
28	25325001	25425000	0.237894	-5.33947
28	25350001	25450000	0.241804	-5.21059
28	25375001	25475000	0.254687	-4.78586
28	25400001	25500000	0.269574	-4.29507
28	44550001	44650000	0.259582	-4.62448
28	44575001	44675000	0.232837	-5.50618
29	1	100000	0.238501	-5.31946
29	42225001	42325000	0.25393	-4.81082
29	42250001	42350000	0.243563	-5.1526
29	42275001	42375000	0.24143	-5.2229
29	42300001	42400000	0.260162	-4.60536

## Sheet: Tibetan
Chr	Starting position	Ending position	Hp	ZHp
1	37000001	37100000	0.263114	-4.91981
1	37025001	37125000	0.26144	-4.98594
1	37050001	37150000	0.2766	-4.38712
1	37075001	37175000	0.278823	-4.29932
1	40750001	40850000	0.214317	-6.84735
1	40775001	40875000	0.22104	-6.58177
1	40800001	40900000	0.222625	-6.51917
1	40825001	40925000	0.225239	-6.41595
1	43900001	44000000	0.265025	-4.84433
1	43925001	44025000	0.245061	-5.63293
1	43950001	44050000	0.237736	-5.92229
1	43975001	44075000	0.256139	-5.19535
1	44000001	44100000	0.266522	-4.78522
1	44025001	44125000	0.275742	-4.42103
1	44050001	44150000	0.261824	-4.9708
1	44075001	44175000	0.269722	-4.65882
1	44100001	44200000	0.28366	-4.10824
1	59225001	59325000	0.277344	-4.35774
1	59250001	59350000	0.287944	-3.93902
1	84550001	84650000	0.269754	-4.65754
1	84575001	84675000	0.24392	-5.678
1	84600001	84700000	0.23716	-5.94505
1	84625001	84725000	0.251131	-5.39317
1	90350001	90450000	0.281875	-4.17874
1	104150001	104250000	0.277391	-4.35586
1	104175001	104275000	0.254284	-5.26862
1	104200001	104300000	0.266595	-4.78232
1	104225001	104325000	0.28087	-4.21843
1	135150001	135250000	0.286394	-4.00024
1	139100001	139200000	0.23811	-5.90751
1	139125001	139225000	0.274651	-4.4641
1	143950001	144050000	0.282125	-4.16889
1	143975001	144075000	0.271344	-4.59475
1	144000001	144100000	0.283263	-4.12394
1	157175001	157275000	0.274602	-4.46603
1	157225001	157325000	0.28192	-4.17697
2	2500001	2600000	0.27276	-4.5388
2	20400001	20500000	0.280653	-4.22701
2	20425001	20525000	0.271835	-4.57533
2	54725001	54825000	0.284947	-4.05739
2	82200001	82300000	0.270735	-4.6188
2	96600001	96700000	0.282879	-4.13911
2	96625001	96725000	0.272884	-4.53391
2	96650001	96750000	0.266485	-4.78667
2	96675001	96775000	0.275851	-4.41672
2	101225001	101325000	0.286675	-3.98914
2	101250001	101350000	0.286143	-4.01015
2	101275001	101375000	0.282846	-4.14038
3	7050001	7150000	0.273603	-4.50551
3	7075001	7175000	0.2672	-4.75843
3	7100001	7200000	0.279334	-4.27913
3	27075001	27175000	0.275014	-4.44975
3	27100001	27200000	0.242062	-5.7514
3	27125001	27225000	0.221788	-6.55224
3	27150001	27250000	0.255433	-5.22323
3	48175001	48275000	0.262119	-4.95915
3	48200001	48300000	0.270306	-4.63576
3	48250001	48350000	0.284374	-4.08004
3	50100001	50200000	0.286033	-4.01452
3	63700001	63800000	0.285795	-4.02389
3	63750001	63850000	0.284046	-4.093
3	63775001	63875000	0.267784	-4.73534
3	87050001	87150000	0.257704	-5.13354
3	87075001	87175000	0.190267	-7.79735
3	87100001	87200000	0.202453	-7.31598
3	111950001	112050000	0.257979	-5.12266
3	111975001	112075000	0.284296	-4.08312
3	119950001	120050000	0.275467	-4.43187
4	1750001	1850000	0.277403	-4.3554
4	1775001	1875000	0.271238	-4.59894
4	5175001	5275000	0.250883	-5.40297
4	5200001	5300000	0.255489	-5.22103
4	5225001	5325000	0.281544	-4.19184
4	21350001	21450000	0.265305	-4.83329
4	21375001	21475000	0.257386	-5.14607
4	21400001	21500000	0.256745	-5.17142
4	21425001	21525000	0.248884	-5.48192
4	78725001	78825000	0.27675	-4.38121
4	78750001	78850000	0.267481	-4.74734
4	95450001	95550000	0.275637	-4.42514
4	98625001	98725000	0.284412	-4.07852
4	117525001	117625000	0.287217	-3.96773
5	1	100000	0.229862	-6.23331
5	16900001	17000000	0.260715	-5.0146
5	16925001	17025000	0.267041	-4.76471
5	16950001	17050000	0.272583	-4.5458
5	18475001	18575000	0.269932	-4.6505
5	18500001	18600000	0.264718	-4.85647
5	18525001	18625000	0.241424	-5.77662
5	18650001	18750000	0.225283	-6.4142
5	18675001	18775000	0.185809	-7.97345
5	18700001	18800000	0.198063	-7.4894
5	18725001	18825000	0.222527	-6.52306
5	20725001	20825000	0.284475	-4.07604
5	20750001	20850000	0.250694	-5.41044
5	20775001	20875000	0.260215	-5.03435
5	20800001	20900000	0.235157	-6.02417
5	20825001	20925000	0.232828	-6.11616
5	20850001	20950000	0.240736	-5.80376
5	20875001	20975000	0.240998	-5.79343
5	20900001	21000000	0.258237	-5.11249
5	44525001	44625000	0.280676	-4.22612
5	44550001	44650000	0.278679	-4.30499
5	47325001	47425000	0.281029	-4.21216
5	47350001	47450000	0.24368	-5.6875
5	47375001	47475000	0.234646	-6.04435
5	56700001	56800000	0.26565	-4.81964
5	56725001	56825000	0.272478	-4.54992
5	56750001	56850000	0.268723	-4.69828
5	56775001	56875000	0.286226	-4.00689
5	76350001	76450000	0.27859	-4.30849
5	76375001	76475000	0.253741	-5.29007
5	76400001	76500000	0.239411	-5.85613
5	84775001	84875000	0.268269	-4.71621
5	84800001	84900000	0.278389	-4.31645
5	84825001	84925000	0.275663	-4.42413
5	84850001	84950000	0.271157	-4.6021
5	109700001	109800000	0.275741	-4.42106
5	109725001	109825000	0.284788	-4.06367
5	109750001	109850000	0.273713	-4.50117
5	118525001	118625000	0.264802	-4.85314
5	118550001	118650000	0.252512	-5.33864
5	118575001	118675000	0.244183	-5.66764
5	118600001	118700000	0.232732	-6.11996
6	1	100000	0.214132	-6.85466
6	25001	125000	0.244475	-5.65609
6	19250001	19350000	0.2816	-4.18962
6	32425001	32525000	0.283493	-4.11486
6	37075001	37175000	0.276232	-4.40166
6	37100001	37200000	0.279211	-4.28399
6	37125001	37225000	0.262954	-4.92613
6	37150001	37250000	0.259479	-5.06342
6	54350001	54450000	0.274226	-4.48089
6	54375001	54475000	0.252191	-5.35129
6	54400001	54500000	0.241327	-5.78044
6	54425001	54525000	0.261374	-4.98858
6	54450001	54550000	0.272669	-4.54239
6	60175001	60275000	0.27984	-4.25914
6	70675001	70775000	0.284293	-4.08324
6	70700001	70800000	0.284532	-4.07379
6	72450001	72550000	0.276312	-4.3985
6	72475001	72575000	0.260458	-5.02473
6	72500001	72600000	0.256736	-5.17175
6	72525001	72625000	0.287432	-3.95923
6	85825001	85925000	0.275087	-4.4469
6	85850001	85950000	0.274394	-4.47427
6	89750001	89850000	0.286033	-4.01452
6	89775001	89875000	0.273183	-4.52208
6	89800001	89900000	0.284188	-4.0874
6	95575001	95675000	0.28665	-3.99013
6	117025001	117125000	0.280099	-4.24892
6	117050001	117150000	0.283852	-4.10065
6	117075001	117175000	0.282243	-4.16422
7	15225001	15325000	0.266007	-4.80554
7	15250001	15350000	0.276947	-4.37342
7	29375001	29475000	0.274216	-4.48129
7	29400001	29500000	0.2843	-4.08295
7	56100001	56200000	0.278818	-4.29951
7	56125001	56225000	0.280112	-4.24841
7	56150001	56250000	0.287678	-3.94951
7	58375001	58475000	0.286352	-4.00192
7	59000001	59100000	0.281225	-4.20444
7	59025001	59125000	0.279093	-4.28865
7	59050001	59150000	0.280318	-4.24027
7	59075001	59175000	0.285031	-4.0541
7	59100001	59200000	0.285218	-4.04669
7	78825001	78925000	0.278683	-4.30485
8	1	100000	0.199295	-7.44073
8	300001	400000	0.268985	-4.68793
8	325001	425000	0.274025	-4.48883
8	22300001	22400000	0.265416	-4.82889
8	22325001	22425000	0.270717	-4.6195
8	30775001	30875000	0.285927	-4.0187
8	30800001	30900000	0.271414	-4.59197
8	30825001	30925000	0.272386	-4.55359
8	33375001	33475000	0.273905	-4.49357
8	33400001	33500000	0.270428	-4.6309
8	33425001	33525000	0.257402	-5.14545
8	33450001	33550000	0.238138	-5.90641
8	33475001	33575000	0.23226	-6.1386
8	33500001	33600000	0.240311	-5.82057
8	38150001	38250000	0.263862	-4.89027
8	38175001	38275000	0.203935	-7.25745
8	38200001	38300000	0.226932	-6.34905
8	38225001	38325000	0.259067	-5.07969
8	38250001	38350000	0.274869	-4.45551
8	38275001	38375000	0.280623	-4.22822
8	38300001	38400000	0.283016	-4.13366
8	38325001	38425000	0.278889	-4.29671
8	38350001	38450000	0.278683	-4.30483
8	43175001	43275000	0.286607	-3.99185
8	43200001	43300000	0.24553	-5.6144
8	43225001	43325000	0.235221	-6.02162
8	43250001	43350000	0.239961	-5.83441
8	43275001	43375000	0.275476	-4.43152
8	43650001	43750000	0.285831	-4.02247
8	43700001	43800000	0.284912	-4.05877
8	43900001	44000000	0.287436	-3.95908
8	43925001	44025000	0.263919	-4.88802
8	92575001	92675000	0.27604	-4.40926
8	92600001	92700000	0.262795	-4.93242
8	92625001	92725000	0.262614	-4.93959
9	50001	150000	0.283464	-4.11597
9	5550001	5650000	0.286661	-3.9897
9	24825001	24925000	0.287951	-3.93874
9	24850001	24950000	0.256252	-5.19089
9	28275001	28375000	0.221575	-6.56067
9	28300001	28400000	0.227387	-6.33109
9	28325001	28425000	0.246698	-5.56828
9	28350001	28450000	0.273421	-4.5127
9	56725001	56825000	0.259097	-5.0785
10	26750001	26850000	0.285312	-4.04298
10	94325001	94425000	0.27831	-4.31956
10	94350001	94450000	0.259511	-5.06213
10	94375001	94475000	0.263662	-4.89818
10	100950001	101050000	0.288047	-3.93493
10	100975001	101075000	0.272432	-4.55174
11	14675001	14775000	0.283658	-4.10831
11	14725001	14825000	0.275716	-4.42202
11	15025001	15125000	0.284819	-4.06248
11	15050001	15150000	0.277032	-4.37007
11	15075001	15175000	0.251176	-5.39139
11	15100001	15200000	0.253509	-5.29924
11	15125001	15225000	0.246844	-5.5625
11	17675001	17775000	0.278037	-4.33034
11	26500001	26600000	0.266036	-4.80442
11	60350001	60450000	0.256852	-5.16717
11	60375001	60475000	0.254794	-5.24848
11	60400001	60500000	0.269644	-4.66187
11	61475001	61575000	0.266573	-4.7832
11	61825001	61925000	0.270961	-4.60986
11	61850001	61950000	0.264715	-4.85659
11	61875001	61975000	0.281234	-4.20407
11	69650001	69750000	0.269455	-4.66936
11	69675001	69775000	0.238243	-5.90226
11	69700001	69800000	0.255338	-5.227
11	69725001	69825000	0.274232	-4.48068
11	93825001	93925000	0.272021	-4.56799
11	94475001	94575000	0.234105	-6.06572
11	94500001	94600000	0.198913	-7.45584
11	94525001	94625000	0.242974	-5.71539
11	94725001	94825000	0.231207	-6.18018
11	94750001	94850000	0.221898	-6.54789
11	94775001	94875000	0.231078	-6.18527
11	94800001	94900000	0.231737	-6.15925
12	29075001	29175000	0.245119	-5.63063
12	29100001	29200000	0.284006	-4.09458
12	29125001	29225000	0.273139	-4.52384
12	49750001	49850000	0.285678	-4.02854
12	49775001	49875000	0.265304	-4.83333
12	49800001	49900000	0.225866	-6.39116
12	49825001	49925000	0.259803	-5.05063
12	50575001	50675000	0.234308	-6.05771
12	50600001	50700000	0.229912	-6.23135
12	50625001	50725000	0.235824	-5.9978
12	50650001	50750000	0.231116	-6.18377
12	51300001	51400000	0.256461	-5.18261
12	59750001	59850000	0.27656	-4.3887
12	60225001	60325000	0.234431	-6.05282
12	60250001	60350000	0.237278	-5.94036
12	60275001	60375000	0.23736	-5.93715
12	60300001	60400000	0.23288	-6.11409
12	85375001	85475000	0.188578	-7.86408
12	85400001	85500000	0.169872	-8.60299
12	85425001	85525000	0.15982	-9.00004
12	85450001	85550000	0.149535	-9.40631
12	85475001	85575000	0.197459	-7.51326
13	2775001	2875000	0.19863	-7.467
13	2800001	2900000	0.192095	-7.72514
13	2825001	2925000	0.190352	-7.79399
13	2850001	2950000	0.201706	-7.3455
13	2875001	2975000	0.286707	-3.98789
13	35500001	35600000	0.2771	-4.36736
13	35525001	35625000	0.251202	-5.39037
13	35550001	35650000	0.256714	-5.17262
13	35575001	35675000	0.258451	-5.10404
13	52075001	52175000	0.266634	-4.78078
13	52100001	52200000	0.269803	-4.6556
13	61850001	61950000	0.251304	-5.38632
13	61875001	61975000	0.267069	-4.76359
13	81850001	81950000	0.280926	-4.21624
13	81875001	81975000	0.259308	-5.07018
14	16100001	16200000	0.277717	-4.34299
14	40125001	40225000	0.280352	-4.2389
14	40150001	40250000	0.223007	-6.5041
14	40175001	40275000	0.195132	-7.6052
14	40200001	40300000	0.197048	-7.52949
14	40225001	40325000	0.231213	-6.17996
14	46350001	46450000	0.276681	-4.3839
14	84275001	84375000	0.287043	-3.97462
14	85350001	85450000	0.266263	-4.79545
14	85600001	85700000	0.236135	-5.98552
14	85625001	85725000	0.236658	-5.96488
15	6100001	6200000	0.273374	-4.51453
15	6150001	6250000	0.287836	-3.9433
15	9250001	9350000	0.280697	-4.22527
15	23875001	23975000	0.251891	-5.36313
15	23900001	24000000	0.225876	-6.39075
15	23925001	24025000	0.250091	-5.43425
15	30225001	30325000	0.272572	-4.54623
15	30250001	30350000	0.287436	-3.95907
15	30275001	30375000	0.282618	-4.14939
15	34325001	34425000	0.246247	-5.58609
15	34825001	34925000	0.272626	-4.5441
15	34850001	34950000	0.272159	-4.56254
15	66000001	66100000	0.273305	-4.51728
15	66025001	66125000	0.27114	-4.60279
15	66050001	66150000	0.272264	-4.5584
15	81825001	81925000	0.279521	-4.27173
16	22750001	22850000	0.265796	-4.81388
16	22775001	22875000	0.269556	-4.66536
16	32075001	32175000	0.259266	-5.07183
16	32100001	32200000	0.286189	-4.00833
16	38200001	38300000	0.214783	-6.82894
16	38225001	38325000	0.204056	-7.25266
16	38250001	38350000	0.208941	-7.05973
16	38275001	38375000	0.218322	-6.68914
16	41425001	41525000	0.267627	-4.74156
16	49250001	49350000	0.280471	-4.23422
16	53575001	53675000	0.283869	-4.09997
16	53600001	53700000	0.275058	-4.44803
16	53625001	53725000	0.251288	-5.38697
16	53650001	53750000	0.286434	-3.99865
16	54450001	54550000	0.285968	-4.01708
16	64950001	65050000	0.276011	-4.41038
16	64975001	65075000	0.26658	-4.78291
16	78975001	79075000	0.218632	-6.6769
16	79000001	79100000	0.170541	-8.57654
16	79025001	79125000	0.142054	-9.70181
16	79050001	79150000	0.140765	-9.75274
16	79075001	79175000	0.162368	-8.89941
16	79100001	79200000	0.214541	-6.83851
16	79125001	79225000	0.244519	-5.65435
16	79150001	79250000	0.258266	-5.11132
16	79175001	79275000	0.255197	-5.23257
16	79200001	79300000	0.25131	-5.3861
16	79225001	79325000	0.258623	-5.09722
16	79250001	79350000	0.262165	-4.9573
16	79275001	79375000	0.273349	-4.51553
17	14225001	14325000	0.284474	-4.07611
17	15950001	16050000	0.281484	-4.19419
17	15975001	16075000	0.272298	-4.55703
17	16000001	16100000	0.274082	-4.4866
17	25475001	25575000	0.278818	-4.29951
17	25500001	25600000	0.288461	-3.9186
17	38250001	38350000	0.273637	-4.50415
17	38275001	38375000	0.260244	-5.03319
17	38300001	38400000	0.270801	-4.61617
17	38325001	38425000	0.2663	-4.79399
17	46600001	46700000	0.268213	-4.71843
17	46625001	46725000	0.284606	-4.07088
17	46650001	46750000	0.282092	-4.17017
17	56775001	56875000	0.287539	-3.95503
17	56800001	56900000	0.263831	-4.8915
17	56825001	56925000	0.285213	-4.0469
17	66775001	66875000	0.248207	-5.50865
17	66800001	66900000	0.176293	-8.34933
17	66825001	66925000	0.19799	-7.49227
17	66850001	66950000	0.266742	-4.77651
17	68475001	68575000	0.273856	-4.49552
17	68500001	68600000	0.281798	-4.18178
17	68800001	68900000	0.271	-4.60834
17	68825001	68925000	0.265921	-4.80896
18	22000001	22100000	0.287991	-3.93717
18	22025001	22125000	0.282269	-4.16319
18	22100001	22200000	0.261009	-5.00299
18	22125001	22225000	0.25993	-5.04559
18	65275001	65375000	0.263665	-4.89806
19	1	100000	0.218381	-6.68683
19	1350001	1450000	0.265478	-4.82645
19	1375001	1475000	0.259181	-5.0752
19	1400001	1500000	0.249461	-5.45912
19	1425001	1525000	0.243867	-5.68009
19	1450001	1550000	0.265057	-4.84306
19	4950001	5050000	0.283437	-4.11703
19	9275001	9375000	0.276228	-4.40181
19	9550001	9650000	0.281411	-4.19708
19	12375001	12475000	0.275246	-4.44061
19	18350001	18450000	0.28333	-4.12127
19	18375001	18475000	0.277997	-4.33195
19	18400001	18500000	0.287401	-3.96046
19	20525001	20625000	0.256655	-5.17498
19	20550001	20650000	0.260697	-5.01532
19	22950001	23050000	0.272675	-4.54215
19	22975001	23075000	0.24429	-5.66341
19	23000001	23100000	0.234373	-6.05511
19	23025001	23125000	0.246422	-5.57917
19	23050001	23150000	0.271659	-4.58231
19	27125001	27225000	0.270105	-4.64366
19	27150001	27250000	0.282085	-4.17045
19	27175001	27275000	0.282176	-4.16686
19	27200001	27300000	0.281838	-4.1802
19	32975001	33075000	0.241904	-5.75765
19	33000001	33100000	0.243318	-5.70178
19	33025001	33125000	0.280757	-4.22291
19	49875001	49975000	0.28244	-4.15641
19	49900001	50000000	0.270435	-4.63065
20	18925001	19025000	0.25367	-5.29286
20	18950001	19050000	0.247416	-5.5399
20	19100001	19200000	0.287469	-3.95777
20	20300001	20400000	0.286124	-4.01092
20	20325001	20425000	0.278123	-4.32695
20	23575001	23675000	0.287517	-3.95588
20	32250001	32350000	0.287078	-3.97322
20	42275001	42375000	0.287982	-3.93751
20	45650001	45750000	0.286703	-3.98805
21	22650001	22750000	0.258053	-5.11975
21	22675001	22775000	0.240104	-5.82874
21	22700001	22800000	0.237671	-5.92486
21	22725001	22825000	0.23697	-5.95256
21	22750001	22850000	0.235419	-6.01383
21	22775001	22875000	0.242476	-5.73504
21	22800001	22900000	0.254388	-5.26452
21	22825001	22925000	0.275232	-4.44117
21	23600001	23700000	0.275121	-4.44552
21	23625001	23725000	0.282032	-4.17254
21	44875001	44975000	0.254728	-5.25107
21	44900001	45000000	0.249967	-5.43915
21	44925001	45025000	0.253588	-5.2961
21	44950001	45050000	0.273202	-4.52136
21	69175001	69275000	0.244572	-5.65227
21	69200001	69300000	0.251103	-5.39427
21	69225001	69325000	0.266104	-4.80171
21	69250001	69350000	0.282864	-4.13969
22	1	100000	0.247714	-5.52815
22	16175001	16275000	0.287084	-3.97299
22	16200001	16300000	0.203251	-7.28449
22	16225001	16325000	0.17077	-8.56749
22	16250001	16350000	0.219314	-6.64997
22	29600001	29700000	0.267653	-4.74054
22	29625001	29725000	0.286217	-4.00724
22	29650001	29750000	0.285539	-4.034
22	31050001	31150000	0.281903	-4.17763
22	31500001	31600000	0.280171	-4.24605
22	31525001	31625000	0.287011	-3.97588
22	31550001	31650000	0.284066	-4.0922
22	48900001	49000000	0.265411	-4.82908
22	48925001	49025000	0.264566	-4.86249
22	48950001	49050000	0.262503	-4.94395
22	48975001	49075000	0.245605	-5.61144
23	19425001	19525000	0.27618	-4.40373
23	19450001	19550000	0.28818	-3.92968
23	19475001	19575000	0.28242	-4.15724
23	47300001	47400000	0.283093	-4.13064
23	48775001	48875000	0.166202	-8.74796
24	43100001	43200000	0.269941	-4.65017
24	43125001	43225000	0.277658	-4.34532
24	43150001	43250000	0.272517	-4.54842
24	43175001	43275000	0.266058	-4.80352
24	43750001	43850000	0.283817	-4.10204
24	43775001	43875000	0.287804	-3.94454
24	62100001	62200000	0.284054	-4.09268
24	62125001	62225000	0.264096	-4.88104
24	62150001	62250000	0.226508	-6.36582
24	62175001	62275000	0.195914	-7.5743
24	62200001	62300000	0.221255	-6.57329
24	62225001	62325000	0.249661	-5.45123
25	27875001	27975000	0.285261	-4.04499
25	27900001	28000000	0.268681	-4.69995
25	27925001	28025000	0.256726	-5.17218
25	27950001	28050000	0.269288	-4.67594
25	35025001	35125000	0.266649	-4.78018
25	35050001	35150000	0.241628	-5.76853
25	35075001	35175000	0.228873	-6.27236
25	35100001	35200000	0.253529	-5.29845
26	29350001	29450000	0.246181	-5.58868
26	29375001	29475000	0.246989	-5.55677
26	29400001	29500000	0.22308	-6.50123
26	29425001	29525000	0.230908	-6.19202
26	29450001	29550000	0.254112	-5.27543
26	29475001	29575000	0.282421	-4.15717
26	30800001	30900000	0.280318	-4.24025
26	30825001	30925000	0.28691	-3.97987
26	51175001	51275000	0.283384	-4.11914
26	51300001	51400000	0.199571	-7.42983
26	51325001	51425000	0.198256	-7.48178
27	3650001	3750000	0.287771	-3.94584
27	3700001	3800000	0.285038	-4.0538
27	23025001	23125000	0.279512	-4.27207
28	20075001	20175000	0.266898	-4.77035
28	20100001	20200000	0.283432	-4.11724
28	25350001	25450000	0.285022	-4.05442
28	44550001	44650000	0.275003	-4.4502
28	44575001	44675000	0.2385	-5.89211
29	1	100000	0.229792	-6.23607
29	450001	550000	0.285627	-4.03053
29	475001	575000	0.279441	-4.2749
29	500001	600000	0.272459	-4.55071
29	525001	625000	0.26427	-4.87417
29	39575001	39675000	0.288389	-3.92144
29	45125001	45225000	0.281651	-4.18758
29	45150001	45250000	0.285561	-4.03316

## Sheet: Tibetan cashmere
Chr	Starting position	Ending position	Hp	ZHp
1	15875001	15975000	0.242004	-6.82529
1	15900001	16000000	0.242327	-6.81155
1	15925001	16025000	0.271452	-5.57128
1	15950001	16050000	0.295352	-4.55349
1	26125001	26225000	0.291532	-4.71615
1	26150001	26250000	0.298828	-4.40548
1	26175001	26275000	0.299881	-4.36063
1	26200001	26300000	0.301242	-4.30268
1	26225001	26325000	0.307552	-4.03397
1	40100001	40200000	0.290679	-4.75247
1	40125001	40225000	0.290039	-4.77974
1	40150001	40250000	0.276531	-5.35499
1	40175001	40275000	0.292758	-4.66395
1	40750001	40850000	0.21367	-8.03192
1	40775001	40875000	0.216157	-7.92598
1	40800001	40900000	0.215495	-7.9542
1	40825001	40925000	0.215264	-7.96401
1	48725001	48825000	0.298525	-4.41838
1	48750001	48850000	0.304272	-4.17365
1	57225001	57325000	0.292487	-4.6755
1	57250001	57350000	0.298022	-4.4398
1	57275001	57375000	0.30432	-4.17158
1	57300001	57400000	0.305365	-4.12709
1	67250001	67350000	0.301817	-4.27818
1	67275001	67375000	0.307603	-4.0318
1	84550001	84650000	0.30362	-4.2014
1	84575001	84675000	0.298895	-4.4026
1	84600001	84700000	0.301855	-4.27656
1	84625001	84725000	0.305212	-4.13361
1	84850001	84950000	0.307078	-4.05412
1	88475001	88575000	0.310252	-3.91897
1	104125001	104225000	0.279004	-5.24968
1	104150001	104250000	0.277285	-5.32287
1	104175001	104275000	0.275413	-5.40259
1	104200001	104300000	0.306408	-4.08267
1	136975001	137075000	0.294254	-4.60024
1	137000001	137100000	0.30362	-4.20139
1	139100001	139200000	0.255569	-6.24764
1	139125001	139225000	0.260026	-6.05784
1	139150001	139250000	0.270119	-5.62803
1	139175001	139275000	0.289204	-4.81529
1	143950001	144050000	0.303882	-4.19026
1	143975001	144075000	0.300052	-4.35335
1	145425001	145525000	0.304285	-4.17308
1	155225001	155325000	0.306774	-4.06706
1	155875001	155975000	0.299359	-4.38283
1	155900001	156000000	0.287449	-4.89002
1	155925001	156025000	0.306467	-4.08016
2	19200001	19300000	0.308691	-3.98545
2	21350001	21450000	0.290666	-4.75304
2	21375001	21475000	0.304754	-4.15311
2	39025001	39125000	0.299609	-4.37221
2	39050001	39150000	0.308083	-4.01134
2	39075001	39175000	0.309117	-3.9673
2	53825001	53925000	0.301134	-4.30728
2	57550001	57650000	0.302913	-4.23149
2	61700001	61800000	0.309055	-3.96993
2	61725001	61825000	0.299374	-4.38219
2	84700001	84800000	0.289125	-4.81866
2	84750001	84850000	0.309393	-3.95555
2	85650001	85750000	0.261202	-6.00776
2	85675001	85775000	0.281743	-5.13302
2	85700001	85800000	0.301407	-4.29565
2	85725001	85825000	0.308627	-3.98818
2	96600001	96700000	0.275144	-5.41402
2	96625001	96725000	0.270097	-5.62895
2	96650001	96750000	0.272919	-5.50879
2	96675001	96775000	0.281557	-5.14093
2	101225001	101325000	0.288073	-4.86347
2	101250001	101350000	0.290683	-4.75232
2	101275001	101375000	0.292265	-4.68495
2	101300001	101400000	0.288912	-4.82773
2	126675001	126775000	0.301724	-4.28215
3	1	100000	0.295303	-4.55556
3	25001	125000	0.308921	-3.97565
3	7050001	7150000	0.285602	-4.9687
3	7075001	7175000	0.295854	-4.53212
3	7100001	7200000	0.304075	-4.18201
3	7125001	7225000	0.309309	-3.95911
3	19800001	19900000	0.287994	-4.86685
3	19825001	19925000	0.292818	-4.66138
3	27100001	27200000	0.287718	-4.87859
3	27125001	27225000	0.280083	-5.20373
3	50100001	50200000	0.305026	-4.1415
3	50125001	50225000	0.244144	-6.73418
3	50150001	50250000	0.228854	-7.3853
3	50175001	50275000	0.234864	-7.12935
3	50200001	50300000	0.273437	-5.48674
3	50225001	50325000	0.300513	-4.33372
3	52025001	52125000	0.298776	-4.4077
3	52050001	52150000	0.299111	-4.39342
3	63750001	63850000	0.298188	-4.4327
3	80550001	80650000	0.304404	-4.16801
3	80600001	80700000	0.280992	-5.16502
3	80625001	80725000	0.287728	-4.87817
3	92425001	92525000	0.304512	-4.16341
3	95575001	95675000	0.302379	-4.25425
3	95600001	95700000	0.250096	-6.48073
3	95625001	95725000	0.308104	-4.01046
3	111950001	112050000	0.261487	-5.99561
3	111975001	112075000	0.253363	-6.34159
3	112000001	112100000	0.263747	-5.89938
3	112025001	112125000	0.281906	-5.1261
3	119950001	120050000	0.254573	-6.29007
4	1	100000	0.310231	-3.91986
4	1725001	1825000	0.308226	-4.00524
4	1750001	1850000	0.300773	-4.32263
4	1775001	1875000	0.296359	-4.51061
4	18175001	18275000	0.309255	-3.96143
4	18250001	18350000	0.310242	-3.91941
4	21350001	21450000	0.304962	-4.14423
4	21375001	21475000	0.308997	-3.97241
4	21400001	21500000	0.305255	-4.13177
4	21425001	21525000	0.299404	-4.38091
4	25000001	25100000	0.307375	-4.04148
4	25025001	25125000	0.305029	-4.14141
4	25050001	25150000	0.307306	-4.04443
4	44650001	44750000	0.304055	-4.18289
4	72475001	72575000	0.28034	-5.19275
4	72500001	72600000	0.280577	-5.18268
4	72525001	72625000	0.27986	-5.21323
4	72550001	72650000	0.28259	-5.09694
4	76450001	76550000	0.293927	-4.61416
4	76475001	76575000	0.279432	-5.23143
4	76500001	76600000	0.280253	-5.19646
4	76525001	76625000	0.254715	-6.28402
4	117550001	117650000	0.308795	-3.981
4	118675001	118775000	0.274886	-5.42505
4	120600001	120700000	0.293024	-4.65262
5	1	100000	0.227613	-7.43813
5	17800001	17900000	0.310001	-3.92965
5	17825001	17925000	0.275921	-5.38096
5	17850001	17950000	0.245545	-6.67453
5	17875001	17975000	0.223803	-7.60041
5	17900001	18000000	0.273186	-5.49744
5	17925001	18025000	0.237201	-7.02983
5	17950001	18050000	0.247143	-6.60647
5	17975001	18075000	0.284413	-5.01931
5	18000001	18100000	0.275759	-5.38783
5	18025001	18125000	0.260579	-6.03427
5	18050001	18150000	0.259	-6.10155
5	18650001	18750000	0.228205	-7.41296
5	18675001	18775000	0.196065	-8.78163
5	18700001	18800000	0.235608	-7.09766
5	20850001	20950000	0.279341	-5.23533
5	20875001	20975000	0.261643	-5.98899
5	20900001	21000000	0.284872	-4.99977
5	65000001	65100000	0.287059	-4.90664
5	65025001	65125000	0.251401	-6.42514
5	65050001	65150000	0.21505	-7.97316
5	65075001	65175000	0.236636	-7.05392
5	65100001	65200000	0.255856	-6.23543
5	65125001	65225000	0.275186	-5.41225
5	65200001	65300000	0.291208	-4.72997
5	76325001	76425000	0.308291	-4.0025
5	76350001	76450000	0.259304	-6.08857
5	76375001	76475000	0.265941	-5.80597
5	76400001	76500000	0.306455	-4.08068
5	84775001	84875000	0.302584	-4.24552
5	84800001	84900000	0.298587	-4.41574
5	84825001	84925000	0.292571	-4.67191
5	84850001	84950000	0.295667	-4.54007
6	1	100000	0.216429	-7.91443
6	25001	125000	0.258602	-6.11846
6	13950001	14050000	0.270072	-5.63005
6	13975001	14075000	0.18818	-9.11739
6	14000001	14100000	0.170465	-9.8718
6	14025001	14125000	0.201897	-8.53325
6	14050001	14150000	0.212319	-8.08942
6	14075001	14175000	0.221084	-7.71617
6	14100001	14200000	0.231935	-7.2541
6	14125001	14225000	0.239734	-6.92198
6	14150001	14250000	0.276684	-5.34844
6	21075001	21175000	0.304583	-4.16037
6	21100001	21200000	0.292249	-4.68563
6	21125001	21225000	0.305791	-4.10894
6	21150001	21250000	0.30503	-4.14136
6	75675001	75775000	0.309991	-3.93008
6	79775001	79875000	0.267307	-5.74778
6	79800001	79900000	0.253428	-6.3388
6	79825001	79925000	0.279836	-5.21424
6	79850001	79950000	0.281181	-5.15694
6	85400001	85500000	0.309877	-3.93492
6	95500001	95600000	0.252537	-6.37675
6	95525001	95625000	0.165569	-10.0803
6	95550001	95650000	0.155471	-10.5103
6	95575001	95675000	0.172287	-9.79421
6	95600001	95700000	0.231037	-7.29236
6	95625001	95725000	0.258725	-6.11323
6	95900001	96000000	0.309517	-3.95029
6	95925001	96025000	0.304249	-4.17462
6	95950001	96050000	0.305886	-4.1049
6	117000001	117100000	0.307696	-4.02782
6	117025001	117125000	0.292444	-4.67731
6	117050001	117150000	0.294603	-4.58537
6	117075001	117175000	0.30667	-4.07152
7	15225001	15325000	0.263675	-5.90243
7	15250001	15350000	0.295277	-4.55668
7	16850001	16950000	0.308692	-3.98542
7	76200001	76300000	0.278609	-5.2665
7	76225001	76325000	0.294102	-4.60673
7	76250001	76350000	0.30369	-4.1984
7	98225001	98325000	0.29919	-4.39006
8	1	100000	0.199102	-8.65229
8	325001	425000	0.300395	-4.33873
8	11950001	12050000	0.306207	-4.09125
8	13425001	13525000	0.302141	-4.26436
8	13450001	13550000	0.282742	-5.09049
8	13475001	13575000	0.308183	-4.00706
8	24450001	24550000	0.308236	-4.00481
8	24475001	24575000	0.304941	-4.14514
8	24500001	24600000	0.282869	-5.08509
8	30775001	30875000	0.277304	-5.32207
8	30800001	30900000	0.273462	-5.48569
8	30825001	30925000	0.276808	-5.34318
8	33200001	33300000	0.307974	-4.01596
8	33225001	33325000	0.307998	-4.01496
8	33350001	33450000	0.281542	-5.1416
8	33375001	33475000	0.260291	-6.04654
8	33400001	33500000	0.271783	-5.55718
8	33425001	33525000	0.291439	-4.72014
8	43225001	43325000	0.297552	-4.4598
8	43650001	43750000	0.308184	-4.00704
8	43675001	43775000	0.291682	-4.70979
8	43700001	43800000	0.293397	-4.63674
8	92575001	92675000	0.306099	-4.09584
8	92600001	92700000	0.298856	-4.40428
8	92625001	92725000	0.304064	-4.18247
8	92850001	92950000	0.308237	-4.00476
8	92875001	92975000	0.309856	-3.93586
9	5550001	5650000	0.279373	-5.23397
9	5575001	5675000	0.285701	-4.96446
9	26550001	26650000	0.29294	-4.65618
9	28300001	28400000	0.305283	-4.13058
9	28325001	28425000	0.305182	-4.13488
9	28925001	29025000	0.291888	-4.701
9	28950001	29050000	0.28233	-5.10802
9	28975001	29075000	0.250643	-6.45742
9	29000001	29100000	0.276229	-5.36786
9	29025001	29125000	0.269308	-5.66257
9	29050001	29150000	0.28961	-4.798
9	29925001	30025000	0.309457	-3.95281
9	44275001	44375000	0.308452	-3.99564
9	44300001	44400000	0.295811	-4.53394
9	61025001	61125000	0.292826	-4.66106
9	61050001	61150000	0.2723	-5.53516
9	61075001	61175000	0.2871	-4.9049
9	62225001	62325000	0.293443	-4.63479
9	91375001	91475000	0.309709	-3.94209
10	5375001	5475000	0.306905	-4.06149
10	30700001	30800000	0.300793	-4.32178
10	30725001	30825000	0.310266	-3.91839
10	49625001	49725000	0.279624	-5.22324
10	49650001	49750000	0.289961	-4.78307
10	49675001	49775000	0.287517	-4.88715
10	49700001	49800000	0.296036	-4.52436
10	77650001	77750000	0.307886	-4.01971
10	77675001	77775000	0.304912	-4.14638
10	78300001	78400000	0.304392	-4.16851
10	78325001	78425000	0.305649	-4.115
10	78350001	78450000	0.307582	-4.03266
10	100875001	100975000	0.310047	-3.92769
10	100900001	101000000	0.297118	-4.4783
10	100925001	101025000	0.293208	-4.64477
10	100950001	101050000	0.2924	-4.67919
10	100975001	101075000	0.296248	-4.51531
10	101000001	101100000	0.305084	-4.13907
11	14075001	14175000	0.286321	-4.93809
11	14100001	14200000	0.308702	-3.98496
11	15225001	15325000	0.305199	-4.13414
11	26525001	26625000	0.302737	-4.23901
11	28275001	28375000	0.305045	-4.14073
11	28300001	28400000	0.300654	-4.32771
11	50500001	50600000	0.300621	-4.32909
11	50525001	50625000	0.309277	-3.96051
11	52575001	52675000	0.30144	-4.29424
11	61400001	61500000	0.291388	-4.72228
11	61425001	61525000	0.296544	-4.50271
11	61450001	61550000	0.303314	-4.21443
11	86025001	86125000	0.294298	-4.59838
11	86050001	86150000	0.258502	-6.12273
11	86075001	86175000	0.300523	-4.3333
11	94500001	94600000	0.279119	-5.24475
11	94525001	94625000	0.250136	-6.479
11	94725001	94825000	0.22654	-7.48384
11	94750001	94850000	0.220571	-7.73805
11	94775001	94875000	0.222012	-7.67669
11	94800001	94900000	0.238693	-6.96629
12	49250001	49350000	0.29216	-4.6894
12	49800001	49900000	0.275685	-5.39099
12	49825001	49925000	0.304524	-4.16291
12	60225001	60325000	0.255739	-6.24039
12	60250001	60350000	0.258129	-6.13863
12	60275001	60375000	0.284479	-5.01652
12	60300001	60400000	0.29931	-4.38493
12	66525001	66625000	0.301528	-4.29047
12	66550001	66650000	0.307721	-4.02676
12	85375001	85475000	0.215746	-7.94349
12	85400001	85500000	0.194366	-8.85398
12	85425001	85525000	0.186359	-9.19495
12	85450001	85550000	0.153107	-10.611
12	85475001	85575000	0.212743	-8.07138
13	2775001	2875000	0.190424	-9.02182
13	2800001	2900000	0.187899	-9.12937
13	2825001	2925000	0.187231	-9.15779
13	2850001	2950000	0.197343	-8.72718
13	2875001	2975000	0.283997	-5.03703
13	15725001	15825000	0.306123	-4.09481
13	15750001	15850000	0.309897	-3.9341
13	19275001	19375000	0.309487	-3.95157
13	19300001	19400000	0.309834	-3.93676
13	19350001	19450000	0.295027	-4.56734
13	35500001	35600000	0.269887	-5.6379
13	35525001	35625000	0.247682	-6.58351
13	35550001	35650000	0.255388	-6.25534
13	35575001	35675000	0.270584	-5.60822
13	40225001	40325000	0.3033	-4.21503
13	81825001	81925000	0.309672	-3.94366
13	81850001	81950000	0.293745	-4.6219
13	81875001	81975000	0.283425	-5.0614
14	19575001	19675000	0.291204	-4.73014
14	19600001	19700000	0.291521	-4.71665
14	19625001	19725000	0.29399	-4.61148
14	19650001	19750000	0.310012	-3.92921
14	30925001	31025000	0.310181	-3.92198
14	40150001	40250000	0.268927	-5.67877
14	40175001	40275000	0.224944	-7.55179
14	40200001	40300000	0.208225	-8.26379
14	40225001	40325000	0.253246	-6.34658
14	46325001	46425000	0.305268	-4.13123
14	46350001	46450000	0.305701	-4.11276
14	65025001	65125000	0.307947	-4.01711
14	84275001	84375000	0.309073	-3.9692
14	92525001	92625000	0.309172	-3.96496
14	92550001	92650000	0.308951	-3.97437
14	92575001	92675000	0.296427	-4.50773
14	92600001	92700000	0.303884	-4.19016
14	94575001	94675000	0.305985	-4.10068
15	1	100000	0.292081	-4.69277
15	25001	125000	0.300467	-4.33565
15	9225001	9325000	0.309788	-3.93874
15	9250001	9350000	0.288041	-4.86482
15	39750001	39850000	0.287279	-4.89728
15	65400001	65500000	0.308077	-4.01157
15	66000001	66100000	0.303485	-4.20714
15	66025001	66125000	0.29972	-4.36747
15	66050001	66150000	0.268896	-5.68013
15	81825001	81925000	0.26064	-6.03169
16	6475001	6575000	0.30043	-4.33724
16	6500001	6600000	0.267876	-5.72356
16	6525001	6625000	0.252374	-6.38371
16	6550001	6650000	0.261947	-5.97603
16	6575001	6675000	0.274443	-5.44389
16	21575001	21675000	0.299089	-4.39436
16	21600001	21700000	0.303759	-4.19546
16	26025001	26125000	0.288175	-4.85912
16	26050001	26150000	0.286086	-4.94807
16	26075001	26175000	0.271132	-5.58489
16	26100001	26200000	0.293269	-4.64218
16	37775001	37875000	0.302912	-4.23155
16	37800001	37900000	0.306587	-4.07506
16	37825001	37925000	0.298342	-4.42614
16	38200001	38300000	0.236236	-7.07096
16	38225001	38325000	0.240266	-6.89931
16	38250001	38350000	0.239995	-6.91084
16	38275001	38375000	0.241111	-6.86335
16	48200001	48300000	0.305865	-4.10577
16	48225001	48325000	0.269423	-5.65767
16	48250001	48350000	0.288173	-4.85921
16	79150001	79250000	0.297434	-4.46484
16	79175001	79275000	0.303082	-4.22429
17	12375001	12475000	0.308717	-3.98433
17	14250001	14350000	0.306021	-4.09913
17	14650001	14750000	0.302972	-4.229
17	14700001	14800000	0.303292	-4.21537
17	41575001	41675000	0.29928	-4.38619
17	41600001	41700000	0.292251	-4.68556
17	56750001	56850000	0.284394	-5.02015
17	56775001	56875000	0.289854	-4.78761
17	56800001	56900000	0.291333	-4.72465
17	68450001	68550000	0.303295	-4.21523
17	68475001	68575000	0.289135	-4.81824
17	68500001	68600000	0.295902	-4.53005
18	51575001	51675000	0.303227	-4.21812
18	51600001	51700000	0.29359	-4.62854
18	51625001	51725000	0.294661	-4.58292
18	51650001	51750000	0.290125	-4.7761
18	51675001	51775000	0.298416	-4.423
19	1	100000	0.226917	-7.4678
19	1350001	1450000	0.278616	-5.26617
19	1375001	1475000	0.276805	-5.3433
19	1400001	1500000	0.258348	-6.1293
19	1425001	1525000	0.258501	-6.1228
19	1450001	1550000	0.298114	-4.43588
19	4950001	5050000	0.29615	-4.51948
19	9450001	9550000	0.307562	-4.03352
19	20825001	20925000	0.29137	-4.72305
19	20850001	20950000	0.300118	-4.35054
19	49825001	49925000	0.297838	-4.44763
19	49850001	49950000	0.272343	-5.5333
19	49875001	49975000	0.251948	-6.40186
19	49900001	50000000	0.275084	-5.41658
20	18875001	18975000	0.302796	-4.23648
20	18900001	19000000	0.296034	-4.52443
20	18925001	19025000	0.261409	-5.99895
20	18950001	19050000	0.257743	-6.15508
20	19125001	19225000	0.294166	-4.60399
20	23500001	23600000	0.296989	-4.48379
20	23525001	23625000	0.297212	-4.47427
20	23550001	23650000	0.283526	-5.05708
20	23575001	23675000	0.282785	-5.08864
20	23750001	23850000	0.308247	-4.00434
20	32900001	33000000	0.304569	-4.16098
20	32925001	33025000	0.305914	-4.1037
20	32950001	33050000	0.309119	-3.96722
20	32975001	33075000	0.304261	-4.17412
20	38800001	38900000	0.308853	-3.97855
20	38825001	38925000	0.30953	-3.94973
21	22650001	22750000	0.276227	-5.36794
21	22675001	22775000	0.252257	-6.38867
21	22700001	22800000	0.245766	-6.6651
21	22725001	22825000	0.246457	-6.6357
21	22750001	22850000	0.246138	-6.64927
21	22775001	22875000	0.259647	-6.07398
21	22800001	22900000	0.286211	-4.94274
21	22825001	22925000	0.307661	-4.0293
21	25300001	25400000	0.288519	-4.84447
21	25325001	25425000	0.297701	-4.45346
21	25350001	25450000	0.308207	-4.00608
21	39150001	39250000	0.303746	-4.19602
21	48825001	48925000	0.301374	-4.29704
21	48850001	48950000	0.286848	-4.91564
21	48875001	48975000	0.291131	-4.73323
21	48900001	49000000	0.302747	-4.23858
21	69175001	69275000	0.25282	-6.36469
21	69200001	69300000	0.257563	-6.16274
21	69225001	69325000	0.273583	-5.48051
21	69250001	69350000	0.291505	-4.71731
22	1	100000	0.253859	-6.32045
22	29600001	29700000	0.262401	-5.95669
22	29625001	29725000	0.282545	-5.09887
22	29650001	29750000	0.276949	-5.3372
22	33800001	33900000	0.308816	-3.9801
22	33825001	33925000	0.304336	-4.17091
22	34775001	34875000	0.301729	-4.28191
22	48900001	49000000	0.280496	-5.18613
22	48925001	49025000	0.263122	-5.92602
22	48950001	49050000	0.303879	-4.19037
23	19725001	19825000	0.295954	-4.52786
23	48775001	48875000	0.172951	-9.76591
24	42225001	42325000	0.301423	-4.29496
24	42250001	42350000	0.301562	-4.28905
24	62150001	62250000	0.284942	-4.9968
24	62175001	62275000	0.29048	-4.76098
25	27925001	28025000	0.308982	-3.97304
25	27950001	28050000	0.303889	-4.18995
25	35025001	35125000	0.285754	-4.96223
25	35050001	35150000	0.278337	-5.27805
25	35075001	35175000	0.261385	-5.99999
25	35100001	35200000	0.286082	-4.94826
25	39625001	39725000	0.305668	-4.11418
25	39650001	39750000	0.309536	-3.94946
26	12100001	12200000	0.290838	-4.74573
26	22050001	22150000	0.305526	-4.12024
26	22075001	22175000	0.310103	-3.92532
26	29400001	29500000	0.308251	-4.0042
26	29425001	29525000	0.29346	-4.63404
26	29450001	29550000	0.289149	-4.81766
26	51300001	51400000	0.209	-8.23077
26	51325001	51425000	0.203831	-8.45089
27	3625001	3725000	0.283564	-5.05546
27	3650001	3750000	0.278417	-5.27467
27	3675001	3775000	0.279183	-5.24205
27	3700001	3800000	0.295913	-4.52958
27	11125001	11225000	0.281809	-5.13023
27	11150001	11250000	0.245081	-6.69428
27	11175001	11275000	0.235573	-7.09918
27	11200001	11300000	0.269319	-5.66208
27	11225001	11325000	0.307169	-4.05028
27	44575001	44675000	0.302846	-4.23436
27	44600001	44700000	0.308601	-3.98928
27	44625001	44725000	0.301964	-4.27192
28	19650001	19750000	0.309127	-3.96686
28	25325001	25425000	0.272064	-5.54521
28	25350001	25450000	0.261701	-5.98651
28	25375001	25475000	0.276123	-5.37234
28	25400001	25500000	0.274603	-5.4371
28	44550001	44650000	0.275454	-5.40083
28	44575001	44675000	0.240547	-6.88736
29	1	100000	0.249169	-6.52019
29	32575001	32675000	0.308318	-4.00131
29	42075001	42175000	0.305475	-4.12238
