# Supplementary material for: Whole-genome sequencing reveals selection signatures associated with important traits in six goat breeds
Source: Sci Rep. 2018 Jul 10;8:10405. doi: 10.1038/s41598-018-28719-w (PMC6039503; doi:10.1038/s41598-018-28719-w)
Supplement: Supplementary file 4 — Dataset S3 [file 41598_2018_28719_MOESM4_ESM.xlsx]

## Sheet: Boer
Chr	Starting position	Ending position	BEvsMG	BEvsJT	BEvsNJ	BEvsTG	BEvsTC	Mean FST	ZFST	Hp	ZHp
1	30375001	30475000	0.356217	0.369528	0.286618	0.40151	0.320843	0.346943	5.95011	0.201451	-6.00543
1	30400001	30500000	0.350019	0.377496	0.259756	0.397799	0.32856	0.342726	5.83798	0.201627	-6.00009
1	30725001	30825000	0.426378	0.362032	0.455595	0.332535	0.331211	0.38155	6.87026	0.257985	-4.28734
1	30750001	30850000	0.415395	0.36199	0.44507	0.349046	0.355307	0.385362	6.9716	0.254532	-4.39227
1	30825001	30925000	0.372757	0.389768	0.384354	0.341872	0.430854	0.383921	6.93329	0.246089	-4.64885
1	30850001	30950000	0.35159	0.362285	0.405701	0.351316	0.403706	0.37492	6.69396	0.256018	-4.34712
1	30875001	30975000	0.362157	0.370506	0.4057	0.362887	0.378862	0.376022	6.72328	0.242771	-4.7497
1	30900001	31000000	0.348721	0.347502	0.422763	0.371535	0.38683	0.37547	6.70859	0.253515	-4.42318
1	32625001	32725000	0.25647	0.277212	0.260679	0.404411	0.380848	0.315924	5.12535	0.203378	-5.94687
1	32650001	32750000	0.283992	0.287874	0.324431	0.445672	0.383665	0.345127	5.90181	0.203889	-5.93133
1	32675001	32775000	0.279807	0.254603	0.284469	0.440947	0.349976	0.32196	5.28585	0.216478	-5.54874
1	32700001	32800000	0.258124	0.196809	0.267335	0.437734	0.296181	0.291237	4.46895	0.249076	-4.55809
1	34500001	34600000	0.24998	0.238934	0.328195	0.300124	0.276793	0.278805	4.13842	0.257914	-4.28951
1	34525001	34625000	0.240152	0.203218	0.320755	0.302878	0.287453	0.270891	3.928	0.243707	-4.72125
1	75600001	75700000	0.393978	0.37658	0.238102	0.268362	0.289749	0.313354	5.05703	0.227678	-5.20839
1	75625001	75725000	0.337718	0.293141	0.23191	0.225641	0.295647	0.276812	4.08541	0.257337	-4.30703
2	95400001	95500000	0.283176	0.324885	0.27604	0.22696	0.207373	0.263687	3.73644	0.254615	-4.38974
2	95425001	95525000	0.293252	0.353668	0.272077	0.219165	0.215939	0.27082	3.9261	0.22817	-5.19342
3	70150001	70250000	0.354108	0.367432	0.358946	0.369177	0.286488	0.34723	5.95773	0.23058	-5.12019
3	70175001	70275000	0.345542	0.401117	0.371579	0.389748	0.293049	0.360207	6.30278	0.220521	-5.42588
5	75325001	75425000	0.308315	0.357182	0.402984	0.483572	0.392475	0.388906	7.06583	0.184343	-6.52535
5	75350001	75450000	0.279377	0.283901	0.369375	0.408577	0.40149	0.348544	5.99267	0.158075	-7.32362
5	75375001	75475000	0.239321	0.203123	0.298424	0.353333	0.379859	0.294812	4.56401	0.160165	-7.26013
5	75525001	75625000	0.281174	0.281047	0.274451	0.249144	0.238059	0.264775	3.76537	0.253677	-4.41827
5	75550001	75650000	0.29732	0.301129	0.268639	0.279232	0.24119	0.277502	4.10376	0.260892	-4.19898
5	75625001	75725000	0.334572	0.381006	0.210247	0.196601	0.257181	0.275922	4.06174	0.252958	-4.4401
5	76200001	76300000	0.316772	0.334443	0.273119	0.336748	0.30841	0.313898	5.07149	0.257986	-4.28731
5	77650001	77750000	0.170328	0.284917	0.348977	0.324967	0.323772	0.290592	4.45181	0.259173	-4.25124
5	77675001	77775000	0.107951	0.294444	0.345483	0.342272	0.316784	0.281387	4.20705	0.250637	-4.51064
5	105500001	105600000	0.268757	0.253417	0.261682	0.259846	0.272253	0.263191	3.72326	0.234465	-5.00212
5	105525001	105625000	0.256013	0.259146	0.282957	0.270124	0.302229	0.274094	4.01315	0.242753	-4.75025
5	107300001	107400000	0.377211	0.402082	0.267682	0.369019	0.365004	0.3562	6.19622	0.209963	-5.74674
5	107325001	107425000	0.296038	0.314946	0.168146	0.268139	0.375064	0.284467	4.28894	0.211505	-5.69987
6	13475001	13575000	0.307414	0.29946	0.296123	0.359041	0.315951	0.315598	5.11668	0.217038	-5.53173
6	13500001	13600000	0.317596	0.309113	0.272245	0.36563	0.30143	0.313203	5.053	0.230587	-5.11998
6	13525001	13625000	0.352499	0.356405	0.312541	0.37485	0.309189	0.341097	5.79466	0.220909	-5.41409
6	35350001	35450000	0.348602	0.323152	0.255225	0.219519	0.316709	0.292641	4.5063	0.240452	-4.82016
6	70875001	70975000	0.243114	0.260743	0.230571	0.272604	0.364323	0.274271	4.01785	0.244142	-4.70803
6	81250001	81350000	0.112882	0.271236	0.187279	0.430719	0.373393	0.275102	4.03994	0.197261	-6.13277
7	44600001	44700000	0.301724	0.338406	0.393499	0.262004	0.246253	0.308377	4.92469	0.244321	-4.7026
7	58450001	58550000	0.356416	0.39287	0.347972	0.149027	0.295982	0.308453	4.92671	0.258302	-4.27771
7	58475001	58575000	0.381344	0.429036	0.372947	0.153903	0.288418	0.325129	5.37011	0.245914	-4.65419
7	58500001	58600000	0.337984	0.37854	0.358033	0.155612	0.278307	0.301695	4.74703	0.249116	-4.55687
8	43550001	43650000	0.34414	0.19511	0.283577	0.346004	0.303394	0.294445	4.55425	0.230176	-5.13246
8	43575001	43675000	0.307348	0.188222	0.253783	0.327173	0.307831	0.276871	4.087	0.238895	-4.86749
8	74500001	74600000	0.40693	0.123889	0.245624	0.245182	0.478127	0.29995	4.70064	0.255532	-4.36189
8	74525001	74625000	0.413645	0.117387	0.255478	0.245619	0.485599	0.303546	4.79623	0.255311	-4.36861
8	74550001	74650000	0.422643	0.121266	0.257505	0.239789	0.479846	0.30421	4.81388	0.254383	-4.39679
13	17175001	17275000	0.213506	0.107052	0.303335	0.356654	0.340437	0.264197	3.75	0.213232	-5.64738
13	17975001	18075000	0.25761	0.300099	0.304103	0.406369	0.370572	0.327751	5.43981	0.246717	-4.62978
13	18000001	18100000	0.283163	0.319483	0.310456	0.409977	0.396493	0.343914	5.86957	0.251292	-4.49075
13	18025001	18125000	0.280941	0.309927	0.327477	0.42676	0.398044	0.34863	5.99495	0.256702	-4.32633
13	23550001	23650000	0.296738	0.269619	0.352488	0.351709	0.254305	0.304972	4.83415	0.237946	-4.89632
13	24125001	24225000	0.308123	0.280023	0.255077	0.300562	0.248731	0.278503	4.13038	0.168011	-7.02167
13	24150001	24250000	0.332191	0.302403	0.286575	0.352029	0.299107	0.314461	5.08646	0.171159	-6.92601
14	16225001	16325000	0.36857	0.233753	0.194717	0.390115	0.310306	0.299492	4.68845	0.256367	-4.33652
14	16250001	16350000	0.374565	0.239388	0.204956	0.39118	0.320687	0.306156	4.86562	0.258771	-4.26345
14	60875001	60975000	0.277847	0.254394	0.293477	0.247179	0.29979	0.274538	4.02495	0.254779	-4.38478
14	60900001	61000000	0.294436	0.29018	0.332017	0.296042	0.346421	0.311819	5.01621	0.253116	-4.43532
14	60925001	61025000	0.348174	0.33061	0.336286	0.324532	0.360416	0.340004	5.76559	0.263265	-4.12686
15	22350001	22450000	0.372371	0.334628	0.303418	0.334702	0.359378	0.340899	5.7894	0.262099	-4.16231
16	37825001	37925000	0.337398	0.341452	0.288636	0.391112	0.0587149	0.283463	4.26225	0.260069	-4.22399
20	44600001	44700000	0.357777	0.360051	0.348458	0.354409	0.339479	0.352035	6.08549	0.25157	-4.48228
20	44625001	44725000	0.367171	0.349098	0.320946	0.31371	0.303685	0.330922	5.52412	0.252	-4.46922
20	44650001	44750000	0.39858	0.359082	0.324605	0.324928	0.334967	0.348433	5.98971	0.254511	-4.3929
28	24450001	24550000	0.286939	0.39966	0.233396	0.302831	0.353794	0.315324	5.1094	0.237787	-4.90117
28	24475001	24575000	0.280459	0.367872	0.235844	0.30745	0.350697	0.308465	4.92701	0.220599	-5.42351
28	24500001	24600000	0.313255	0.356074	0.276227	0.363534	0.327181	0.327254	5.4266	0.243961	-4.71352

## Sheet: Meigu
Chr	Starting position	Ending position	MGvsBE	MGvsJT	MGvsNJ	MGvsTG	MGvsTC	Mean FST	ZFST	Hp	ZHp
1	3175001	3275000	0.16742	0.0647249	0.0908215	0.167369	0.415161	0.181099	3.7593	0.26026	-4.7907
1	37450001	37550000	0.164695	0.111882	0.147905	0.317897	0.330523	0.21458	5.21567	0.230315	-5.82197
1	37475001	37575000	0.129141	0.0958091	0.155262	0.259435	0.275228	0.182975	3.8409	0.259118	-4.83003
1	38075001	38175000	0.235889	0.24306	0.219917	0.140597	0.181039	0.2041	4.7598	0.257018	-4.90235
1	38100001	38200000	0.229764	0.263492	0.260321	0.136272	0.179248	0.21382	5.18257	0.243106	-5.38146
1	38125001	38225000	0.298354	0.217057	0.268851	0.122095	0.179741	0.217219	5.33046	0.202808	-6.76929
1	38150001	38250000	0.334046	0.23079	0.260412	0.110584	0.158429	0.218852	5.40148	0.210539	-6.50305
1	38175001	38275000	0.397914	0.231957	0.286806	0.121643	0.182357	0.244135	6.50124	0.244713	-5.32612
1	38200001	38300000	0.382754	0.235354	0.286832	0.113301	0.179831	0.239615	6.30461	0.262491	-4.71386
1	97325001	97425000	0.276617	0.195557	0.325338	0.238578	0.133984	0.234015	6.06103	0.272344	-4.37454
1	97350001	97450000	0.291048	0.236516	0.344984	0.259656	0.142546	0.25495	6.97168	0.254919	-4.97464
1	97375001	97475000	0.292985	0.210748	0.310444	0.248745	0.140234	0.240631	6.34883	0.244727	-5.32563
1	134625001	134725000	0.204529	0.0344789	0.244233	0.220737	0.249996	0.190795	4.18103	0.248549	-5.194
1	134650001	134750000	0.14224	0.0322272	0.264509	0.267134	0.233004	0.187823	4.05177	0.234909	-5.66375
1	134675001	134775000	0.148924	0.0264264	0.334346	0.30603	0.220342	0.207214	4.89524	0.230859	-5.80322
2	133675001	133775000	0.266057	0.158667	0.0806541	0.139192	0.337098	0.196334	4.42196	0.263542	-4.67767
3	31200001	31300000	0.292453	0.140743	0.224922	0.151658	0.35988	0.233931	6.05739	0.270667	-4.43231
3	60025001	60125000	0.171466	0.151343	0.311271	0.205187	0.262379	0.220329	5.46573	0.253616	-5.01953
3	60050001	60150000	0.15843	0.130247	0.334808	0.197221	0.297505	0.223642	5.60983	0.255691	-4.94804
3	60075001	60175000	0.152621	0.126526	0.295633	0.188362	0.290756	0.210779	5.05033	0.263813	-4.66834
4	112200001	112300000	0.257217	0.175988	0.210583	0.0970775	0.297571	0.207687	4.91583	0.215545	-6.33062
4	112225001	112325000	0.241714	0.170663	0.199528	0.0926856	0.300625	0.201043	4.62682	0.241358	-5.44167
5	102500001	102600000	0.203435	0.268294	0.239552	0.19344	0.155439	0.212032	5.10482	0.247225	-5.2396
5	102525001	102625000	0.193781	0.254735	0.25599	0.207221	0.138864	0.210118	5.02158	0.269866	-4.4599
5	112600001	112700000	0.258111	0.133188	0.147121	0.127494	0.289206	0.191024	4.19102	0.245062	-5.3141
6	54625001	54725000	0.268474	0.401192	0.196155	0.101363	0.241242	0.241685	6.39468	0.271497	-4.40372
6	81250001	81350000	0.112882	0.176369	0.0745195	0.329823	0.263178	0.191354	4.20538	0.256595	-4.91691
6	81275001	81375000	0.0785057	0.182997	0.0672183	0.337997	0.296811	0.192706	4.26416	0.25752	-4.88508
7	29025001	29125000	0.217462	0.241869	0.125319	0.154739	0.275785	0.203035	4.71345	0.236589	-5.60591
7	86775001	86875000	0.280812	0.138018	0.142211	0.0877806	0.287994	0.187363	4.03177	0.255668	-4.94883
8	90575001	90675000	0.334386	0.22544	0.182733	0.202273	0.222052	0.233377	6.03328	0.234014	-5.69459
10	49850001	49950000	0.0854342	0.220571	0.077778	0.199598	0.377989	0.192274	4.24538	0.265455	-4.61181
10	49875001	49975000	0.0847351	0.212224	0.0768778	0.194079	0.392818	0.192147	4.23985	0.252731	-5.04999
11	6675001	6775000	0.303817	0.0949684	0.220129	0.0807612	0.248505	0.189636	4.13064	0.223723	-6.04899
12	42550001	42650000	0.360992	0.174737	0.138921	0.119104	0.202367	0.199224	4.54769	0.271037	-4.41957
12	58750001	58850000	0.367864	0.127574	0.167155	0.172332	0.192244	0.205434	4.81781	0.256253	-4.9287
12	58775001	58875000	0.397669	0.136252	0.172691	0.189459	0.196999	0.218614	5.39112	0.220325	-6.16601
12	58800001	58900000	0.384045	0.121997	0.161942	0.170212	0.189806	0.2056	4.82505	0.226539	-5.95203
12	62225001	62325000	0.232759	0.19903	0.22863	0.129105	0.285887	0.215082	5.2375	0.22853	-5.88343
12	62250001	62350000	0.237886	0.167353	0.210261	0.124703	0.280082	0.204057	4.75792	0.229238	-5.85906
12	62275001	62375000	0.246971	0.138475	0.203134	0.133055	0.293592	0.203045	4.71392	0.250017	-5.14345
13	51600001	51700000	0.289927	0.11448	0.177535	0.110961	0.225353	0.183651	3.8703	0.251198	-5.10279
13	65725001	65825000	0.223758	0.278305	0.104008	0.218626	0.399428	0.244825	6.53125	0.242673	-5.39637
13	65750001	65850000	0.220843	0.276899	0.15104	0.208993	0.401129	0.251781	6.83381	0.236312	-5.61544
13	65775001	65875000	0.244295	0.198443	0.102532	0.143171	0.341277	0.205944	4.83999	0.237149	-5.58663
15	49250001	49350000	0.302234	0.117602	0.143106	0.149547	0.303574	0.203213	4.72119	0.27182	-4.39258
15	52050001	52150000	0.361246	0.232225	0.237341	0.140394	0.295264	0.253294	6.89964	0.27419	-4.31096
16	40700001	40800000	0.326508	0.177882	0.246128	0.116823	0.229434	0.219355	5.42335	0.260651	-4.77724
16	40725001	40825000	0.31089	0.18813	0.213274	0.0974449	0.190325	0.200013	4.582	0.273268	-4.34272
16	40750001	40850000	0.303939	0.201205	0.197525	0.105549	0.177871	0.197218	4.46043	0.244636	-5.32879
16	40775001	40875000	0.309921	0.226335	0.206291	0.115631	0.188409	0.209317	4.98673	0.210098	-6.5182
16	41000001	41100000	0.210761	0.226083	0.264868	0.123469	0.193902	0.203817	4.74747	0.228719	-5.87694
16	41025001	41125000	0.238487	0.245921	0.263819	0.132417	0.197025	0.215534	5.25714	0.23199	-5.76429
16	41050001	41150000	0.238487	0.225612	0.255375	0.139841	0.201897	0.212242	5.11397	0.224839	-6.01055
16	41075001	41175000	0.279682	0.269295	0.204153	0.135465	0.272747	0.232268	5.98507	0.218883	-6.21566
16	43100001	43200000	0.266704	0.157079	0.234026	0.184538	0.383483	0.245166	6.54608	0.259492	-4.81717
16	43125001	43225000	0.239593	0.15243	0.191645	0.16316	0.334351	0.216236	5.28767	0.258135	-4.8639
16	62675001	62775000	0.270006	0.177703	0.243321	0.217909	0.245028	0.230794	5.92091	0.263018	-4.69571
16	62700001	62800000	0.264556	0.187449	0.232903	0.243272	0.1847	0.222576	5.56346	0.233254	-5.72076
16	62725001	62825000	0.245016	0.172953	0.205933	0.217594	0.174125	0.203124	4.71734	0.256977	-4.90377
17	6875001	6975000	0.272159	0.206592	0.243764	0.329128	0.330517	0.276432	7.90611	0.243274	-5.37568
17	6900001	7000000	0.314131	0.217351	0.254067	0.354729	0.348893	0.297834	8.83706	0.221905	-6.11161
17	8450001	8550000	0.254359	0.103126	0.228419	0.220223	0.221262	0.205478	4.81971	0.241502	-5.43671
17	8475001	8575000	0.288807	0.0947584	0.242197	0.220677	0.243083	0.217905	5.36026	0.252388	-5.06179
17	8500001	8600000	0.348906	0.0808206	0.228474	0.205492	0.232037	0.219146	5.41426	0.236351	-5.61409
17	8525001	8625000	0.35478	0.0738629	0.234182	0.217387	0.247817	0.225606	5.69525	0.228332	-5.89028
17	8550001	8650000	0.386053	0.0800344	0.228122	0.261223	0.277689	0.246624	6.60951	0.198424	-6.92026
17	8575001	8675000	0.381392	0.0786052	0.204815	0.27909	0.277581	0.244297	6.50827	0.20087	-6.83601
17	8600001	8700000	0.36111	0.0726519	0.181076	0.290142	0.262982	0.233593	6.04266	0.203006	-6.76246
17	8625001	8725000	0.347037	0.0701224	0.169052	0.300349	0.239572	0.225226	5.67875	0.201104	-6.82796
18	16075001	16175000	0.29832	0.0909643	0.0469104	0.0564585	0.532913	0.205113	4.80387	0.250288	-5.13412
19	51025001	51125000	0.318016	0.0801924	0.166974	0.154347	0.350646	0.214035	5.19195	0.25254	-5.05656
19	51050001	51150000	0.309853	0.0633933	0.164945	0.147158	0.389507	0.214971	5.23267	0.230057	-5.83087
19	51075001	51175000	0.319992	0.06685	0.19967	0.150927	0.370678	0.221623	5.52203	0.238667	-5.53433
19	51100001	51200000	0.29739	0.0711467	0.203211	0.153092	0.363069	0.217582	5.34622	0.252053	-5.07333
19	51125001	51225000	0.339783	0.0843143	0.235504	0.192106	0.367914	0.243924	6.49208	0.251006	-5.10941
19	51150001	51250000	0.312805	0.0871813	0.274482	0.221877	0.305459	0.240361	6.33707	0.2681	-4.52071
19	51175001	51275000	0.306043	0.0914248	0.274971	0.214082	0.28004	0.233312	6.03047	0.271298	-4.41055
22	48650001	48750000	0.211933	0.0792761	0.172457	0.282982	0.309017	0.211133	5.06571	0.254693	-4.98242
22	48675001	48775000	0.180836	0.0667105	0.126162	0.27017	0.281802	0.185136	3.9349	0.273244	-4.34353
23	25001	125000	0.336255	0.270431	0.171172	0.154717	0.303238	0.247162	6.63293	0.222092	-6.10516
23	50001	150000	0.373751	0.295058	0.184525	0.167412	0.407532	0.285656	8.30731	0.228857	-5.87218
23	200001	300000	0.422241	0.325698	0.233235	0.283324	0.333274	0.319555	9.78185	0.197136	-6.96463
23	250001	350000	0.365899	0.259635	0.230361	0.236212	0.338242	0.28607	8.32533	0.258616	-4.84733
23	48175001	48275000	0.369459	0.08294	0.13668	0.194782	0.308704	0.218513	5.38673	0.255746	-4.94616
23	48200001	48300000	0.407797	0.100533	0.171194	0.181243	0.320529	0.236259	6.15866	0.236407	-5.61215
23	48250001	48350000	0.285169	0.103817	0.17952	0.144087	0.297591	0.202037	4.67005	0.192603	-7.12074
23	48550001	48650000	0.371074	0.0798723	0.151782	0.090969	0.433729	0.225485	5.69001	0.255713	-4.94729
26	49350001	49450000	0.283369	0.317859	0.246195	0.122496	0.305317	0.255047	6.97589	0.266708	-4.56864

## Sheet: Jintang Black 
Chr	Starting position	Ending position	JTvsBE	JTvsMG	JTvsNJ	JTvsTG	JTvsTC	Mean FST	ZFST	Hp	ZHp
1	17500001	17600000	0.375081	0.179266	0.0445512	0.157536	0.171145	0.185516	4.28148	0.280011	-4.33757
1	17525001	17625000	0.413228	0.202235	0.0417866	0.181742	0.191257	0.20605	5.2355	0.239185	-5.8516
1	17550001	17650000	0.412339	0.203724	0.0501755	0.171679	0.188433	0.20527	5.19926	0.252591	-5.35444
1	107175001	107275000	0.194714	0.254398	0.0493878	0.277442	0.261608	0.20751	5.30334	0.269631	-4.7225
1	107200001	107300000	0.22737	0.174395	0.0479358	0.229922	0.269151	0.189755	4.47843	0.263516	-4.94928
1	107225001	107325000	0.229334	0.178999	0.0420364	0.207504	0.235197	0.178614	3.96082	0.224461	-6.39767
1	115075001	115175000	0.240275	0.228342	0.0409547	0.218692	0.180327	0.181718	4.10506	0.266559	-4.83642
1	134675001	134775000	0.13585	0.0264264	0.29824	0.28491	0.19145	0.187375	4.36788	0.203769	-7.16505
1	134700001	134800000	0.147186	0.0415014	0.349205	0.333319	0.187389	0.21172	5.49893	0.233142	-6.07574
1	134725001	134825000	0.157743	0.0530876	0.313233	0.300045	0.211712	0.207164	5.28726	0.238444	-5.8791
3	33925001	34025000	0.212048	0.158804	0.171055	0.140787	0.193565	0.175252	3.80464	0.274033	-4.55925
4	19825001	19925000	0.264947	0.169572	0.0485151	0.278294	0.155464	0.183358	4.18125	0.27994	-4.34017
4	19850001	19950000	0.276543	0.203465	0.0517385	0.265957	0.160917	0.191724	4.56993	0.238557	-5.8749
4	19875001	19975000	0.302375	0.163836	0.0560993	0.238162	0.144093	0.180913	4.06765	0.223422	-6.43618
4	23500001	23600000	0.365296	0.0926226	0.0258072	0.187616	0.273389	0.188946	4.44086	0.231815	-6.12492
5	15075001	15175000	0.238164	0.183856	0.182076	0.250344	0.244545	0.219797	5.87419	0.259413	-5.10144
5	15100001	15200000	0.218956	0.213175	0.168725	0.252204	0.244434	0.219499	5.86033	0.225089	-6.37437
5	15125001	15225000	0.319764	0.262935	0.188623	0.248202	0.317154	0.267336	8.08282	0.249011	-5.48719
6	37525001	37625000	0.413142	0.240912	0.190393	0.244808	0.204832	0.258818	7.68707	0.279456	-4.35814
6	38950001	39050000	0.189879	0.258749	0.210425	0.272084	0.211674	0.228562	6.28142	0.263652	-4.94425
6	38975001	39075000	0.180505	0.234225	0.212778	0.254785	0.213133	0.219085	5.84111	0.262161	-4.99955
6	39000001	39100000	0.183464	0.237807	0.211683	0.24027	0.17944	0.210533	5.44378	0.274518	-4.54126
6	39025001	39125000	0.172485	0.241769	0.239066	0.260407	0.18274	0.219293	5.85079	0.272996	-4.5977
6	39050001	39150000	0.235244	0.276233	0.247925	0.272811	0.184428	0.243328	6.96743	0.256515	-5.20893
6	39075001	39175000	0.262602	0.270857	0.228004	0.260962	0.187458	0.241977	6.90465	0.244516	-5.65392
6	39100001	39200000	0.225993	0.213808	0.202664	0.229804	0.184607	0.211375	5.48291	0.259936	-5.08203
7	350001	450000	0.156226	0.137228	0.0999167	0.369648	0.333112	0.219226	5.84766	0.259947	-5.08165
7	375001	475000	0.159898	0.12665	0.100054	0.332854	0.327654	0.209422	5.39216	0.27098	-4.67245
8	63750001	63850000	0.313114	0.145371	0.113955	0.133329	0.248558	0.190865	4.53002	0.27546	-4.50632
10	76975001	77075000	0.229377	0.179869	0.0772907	0.216611	0.244427	0.189515	4.46729	0.263286	-4.9578
10	77000001	77100000	0.211141	0.189027	0.0689201	0.20782	0.220325	0.179447	3.99951	0.24122	-5.77613
15	14575001	14675000	0.175522	0.242018	0.0747688	0.24554	0.153943	0.178358	3.94895	0.281936	-4.26616
18	37825001	37925000	0.215775	0.119262	0.201964	0.123571	0.226511	0.177417	3.90521	0.238126	-5.8909
18	37850001	37950000	0.218906	0.139913	0.194625	0.136901	0.234868	0.185043	4.2595	0.23391	-6.04723
20	13700001	13800000	0.26761	0.0912556	0.108468	0.214415	0.209385	0.178227	3.94283	0.269373	-4.73208
22	50050001	50150000	0.259749	0.0834845	0.0616274	0.29444	0.224921	0.184845	4.2503	0.216045	-6.70976
22	50075001	50175000	0.310125	0.0892029	0.0636251	0.27082	0.200905	0.186936	4.34746	0.247423	-5.54611
22	50100001	50200000	0.292147	0.0936898	0.0615367	0.253783	0.19458	0.179147	3.9856	0.243834	-5.67921
25	425001	525000	0.26945	0.154128	0.0912362	0.173685	0.278325	0.193365	4.64617	0.237897	-5.89937
25	450001	550000	0.30587	0.13755	0.100759	0.106549	0.315282	0.193202	4.63857	0.228119	-6.26202
28	19675001	19775000	0.248733	0.162577	0.147883	0.24536	0.0593321	0.172777	3.68964	0.212333	-6.84744
29	34625001	34725000	0.276311	0.111131	0.192323	0.154973	0.185389	0.184025	4.21224	0.273939	-4.56275
29	42250001	42350000	0.0917614	0.153118	0.0242512	0.386058	0.214605	0.173959	3.74455	0.219553	-6.57966
29	44075001	44175000	0.218174	0.179224	0.211465	0.188987	0.241143	0.207799	5.31674	0.275057	-4.52127

## Sheet: Nanjiang Yellow
Chr	Starting position	Ending position	NJvsBE	NJvsMG	NJvsJT	NJvsTG	NJvsTC	Mean FST	ZFST	Hp	ZHp
1	100575001	100675000	0.142941	0.258158	0.234652	0.195939	0.211993	0.208737	4.22531	0.263512	-4.49492
1	100600001	100700000	0.152366	0.257654	0.23731	0.209918	0.213168	0.214083	4.43122	0.2662	-4.4063
1	100650001	100750000	0.23634	0.23294	0.226226	0.185868	0.195805	0.215436	4.48331	0.272325	-4.20437
1	100675001	100775000	0.326342	0.166959	0.223233	0.202052	0.236001	0.230917	5.07956	0.266308	-4.40275
1	100700001	100800000	0.320618	0.136958	0.194378	0.200441	0.28197	0.226873	4.9238	0.258196	-4.67017
1	100725001	100825000	0.364434	0.112887	0.163183	0.198129	0.280138	0.223754	4.80368	0.231953	-5.53534
1	100750001	100850000	0.401391	0.0989886	0.144709	0.196959	0.301785	0.228767	4.99672	0.24388	-5.14214
1	100775001	100875000	0.410265	0.0992137	0.0993624	0.169031	0.296304	0.214835	4.46018	0.245024	-5.10441
1	102400001	102500000	0.170149	0.23749	0.204737	0.280703	0.247108	0.228037	4.96864	0.270966	-4.24917
1	102425001	102525000	0.192728	0.236174	0.194578	0.272662	0.240719	0.227372	4.94302	0.269373	-4.30169
1	102600001	102700000	0.270138	0.202173	0.125395	0.232024	0.346295	0.235205	5.24469	0.270366	-4.26896
1	102625001	102725000	0.207622	0.178701	0.116258	0.224793	0.310873	0.207649	4.18343	0.263984	-4.47937
1	102650001	102750000	0.213792	0.193815	0.125888	0.250088	0.340772	0.224871	4.8467	0.26082	-4.58368
1	102800001	102900000	0.374646	0.259482	0.210468	0.296648	0.205183	0.269286	6.55724	0.262234	-4.53704
1	102825001	102925000	0.383717	0.222319	0.151107	0.226416	0.144783	0.225668	4.8774	0.204574	-6.43794
1	102850001	102950000	0.3702	0.226927	0.163862	0.218808	0.146163	0.225192	4.85905	0.210853	-6.23094
1	102875001	102975000	0.328902	0.244404	0.173691	0.224135	0.163498	0.226926	4.92583	0.242656	-5.1825
1	109075001	109175000	0.242982	0.28827	0.127254	0.249669	0.17203	0.216041	4.50662	0.250656	-4.91875
2	133425001	133525000	0.335243	0.29443	0.13519	0.450321	0.353317	0.3137	8.26779	0.228017	-5.66511
2	133450001	133550000	0.324853	0.301747	0.126027	0.463638	0.316727	0.306598	7.99428	0.220175	-5.92363
2	133475001	133575000	0.300535	0.295875	0.14706	0.441316	0.287685	0.294494	7.52811	0.229769	-5.60734
2	133500001	133600000	0.244999	0.29291	0.155859	0.383872	0.227794	0.261087	6.24147	0.257167	-4.70411
3	18925001	19025000	0.230641	0.346057	0.22115	0.324511	0.302831	0.285038	7.16391	0.270867	-4.25245
3	80625001	80725000	0.437172	0.384342	0.0607587	0.301817	0.0464746	0.246113	5.66478	0.242744	-5.17959
3	80650001	80750000	0.379455	0.362896	0.055983	0.265186	0.0636204	0.225428	4.86814	0.261293	-4.56807
4	44825001	44925000	0.18104	0.348004	0.129186	0.362297	0.202102	0.244526	5.60367	0.253506	-4.82479
5	68425001	68525000	0.372997	0.26742	0.0939971	0.259596	0.243873	0.247577	5.72116	0.256624	-4.72201
5	68450001	68550000	0.354118	0.253692	0.0974903	0.267636	0.241607	0.242909	5.54138	0.265328	-4.43504
6	112100001	112200000	0.241652	0.184198	0.134142	0.25637	0.312755	0.225823	4.88337	0.271366	-4.236
8	10650001	10750000	0.278559	0.206339	0.166165	0.1654	0.230595	0.209412	4.2513	0.272208	-4.20824
8	76750001	76850000	0.29041	0.121702	0.0462187	0.339955	0.322763	0.22421	4.82122	0.260412	-4.59713
13	59350001	59450000	0.212292	0.242301	0.244409	0.233779	0.249497	0.236456	5.29285	0.26853	-4.3295
13	63000001	63100000	0.126039	0.203852	0.277666	0.137504	0.28235	0.205482	4.09996	0.211656	-6.20447
18	16075001	16175000	0.372787	0.0469104	0.110923	0.0691722	0.571331	0.234225	5.20694	0.197851	-6.65958
19	14650001	14750000	0.206003	0.252963	0.296804	0.289011	0.323062	0.273569	6.7222	0.267983	-4.34751
19	14675001	14775000	0.206716	0.259886	0.323189	0.285284	0.332891	0.281593	7.03125	0.251251	-4.89914
19	14700001	14800000	0.284006	0.229483	0.344057	0.228502	0.329761	0.283162	7.09167	0.260914	-4.58057
19	14725001	14825000	0.295143	0.210746	0.345172	0.210132	0.333512	0.278941	6.9291	0.272296	-4.20534
21	54250001	54350000	0.211668	0.116696	0.194566	0.244424	0.294272	0.212325	4.36351	0.239744	-5.2785
21	54275001	54375000	0.190081	0.126289	0.203709	0.239412	0.265512	0.205001	4.08142	0.257174	-4.70388
21	54300001	54400000	0.202228	0.145121	0.222905	0.274893	0.265973	0.222224	4.74475	0.265304	-4.43584
21	63450001	63550000	0.223396	0.231183	0.0988074	0.247745	0.246046	0.209435	4.25221	0.243775	-5.1456
21	63475001	63575000	0.209655	0.248189	0.110457	0.247776	0.254493	0.214114	4.43241	0.246835	-5.04471
22	49925001	50025000	0.30296	0.0842671	0.147023	0.259663	0.249304	0.208643	4.22171	0.262631	-4.52395

## Sheet: Tibetan
Chr	Starting position	Ending position	TJvsBE	TGvsMG	TGvsJT	TGvsNJ	TGvsTC	Mean FST	ZFST	Hp	ZHp
1	135150001	135250000	0.356238	0.0759218	0.298401	0.154986	0.125292	0.202168	5.64927	0.286394	-4.00024
1	157175001	157275000	0.136072	0.137356	0.367765	0.142405	0.135074	0.183734	4.70915	0.274602	-4.46603
6	54350001	54450000	0.316571	0.161243	0.130874	0.154823	0.0900316	0.170709	4.04482	0.274226	-4.48089
6	54375001	54475000	0.242107	0.173062	0.161189	0.171291	0.0945226	0.168434	3.92883	0.252191	-5.35129
6	54400001	54500000	0.264666	0.186336	0.162953	0.176278	0.0969384	0.177434	4.38784	0.241327	-5.78044
6	85825001	85925000	0.205538	0.201748	0.203948	0.281613	0.1448	0.207529	5.92271	0.275087	-4.4469
6	85850001	85950000	0.209014	0.220411	0.213999	0.293733	0.144071	0.216246	6.36725	0.274394	-4.47427
6	89775001	89875000	0.155507	0.0648877	0.308406	0.22192	0.0882774	0.1678	3.89646	0.273183	-4.52208
6	89800001	89900000	0.167634	0.0717565	0.303782	0.215233	0.0884116	0.169363	3.97621	0.284188	-4.0874
11	61825001	61925000	0.170452	0.183429	0.0471973	0.15942	0.259504	0.164	3.7027	0.270961	-4.60986
11	61850001	61950000	0.184346	0.195872	0.0541901	0.168008	0.285425	0.177568	4.39467	0.264715	-4.85659
11	61875001	61975000	0.193941	0.193354	0.0484242	0.154986	0.265375	0.171216	4.07071	0.281234	-4.20407
15	34325001	34425000	0.164092	0.0920411	0.107588	0.224048	0.226209	0.162796	3.64125	0.246247	-5.58609
18	22100001	22200000	0.210179	0.155778	0.29947	0.223151	0.202077	0.218131	6.4634	0.261009	-5.00299
18	22125001	22225000	0.207206	0.139228	0.281584	0.174136	0.175529	0.195537	5.31108	0.25993	-5.04559
22	16200001	16300000	0.387105	0.0439047	0.188787	0.061072	0.12901	0.161976	3.59943	0.203251	-7.28449
22	16225001	16325000	0.468221	0.0368963	0.170636	0.0406773	0.129125	0.169111	3.96334	0.17077	-8.56749
22	16250001	16350000	0.438056	0.0492341	0.167161	0.0415799	0.111614	0.161529	3.57664	0.219314	-6.64997
24	43750001	43850000	0.399894	0.0560769	0.228223	0.281466	0.254207	0.243973	7.78139	0.283817	-4.10204

## Sheet: Tibetan cashmere
Chr	Starting position	Ending position	TCvsBE	TCvsMG	TCvsJT	TCvsNJ	TCvsTG	Mean FST	ZFST	Hp	ZHp
1	40100001	40200000	0.181791	0.267742	0.197784	0.224282	0.112955	0.196911	4.07973	0.290679	-4.75247
1	40150001	40250000	0.251669	0.199113	0.189767	0.227995	0.106362	0.194981	3.99923	0.276531	-5.35499
1	155225001	155325000	0.35522	0.189507	0.155251	0.211024	0.154109	0.213022	4.75199	0.306774	-4.06706
3	80600001	80700000	0.413406	0.342932	0.0510521	0.0514922	0.253273	0.222431	5.14459	0.280992	-5.16502
3	80625001	80725000	0.434524	0.369973	0.0549172	0.0464746	0.27868	0.236914	5.74888	0.287728	-4.87817
3	95600001	95700000	0.307981	0.199047	0.173413	0.128437	0.197524	0.20128	4.26206	0.250096	-6.48073
4	118675001	118775000	0.301692	0.235144	0.170486	0.21023	0.0520982	0.19393	3.95537	0.274886	-5.42505
4	120600001	120700000	0.254349	0.116432	0.24762	0.342324	0.250209	0.242187	5.96889	0.293024	-4.65262
5	17950001	18050000	0.13846	0.217948	0.276132	0.290233	0.158131	0.216181	4.88378	0.247143	-6.60647
5	17975001	18075000	0.170296	0.235272	0.316787	0.356934	0.21375	0.258608	6.65405	0.284413	-5.01931
5	18000001	18100000	0.156291	0.228292	0.320744	0.354241	0.226004	0.257114	6.59174	0.275759	-5.38783
5	18025001	18125000	0.143293	0.226971	0.351044	0.341585	0.238048	0.260188	6.71999	0.260579	-6.03427
5	65000001	65100000	0.226954	0.268684	0.378036	0.285603	0.134566	0.258769	6.66077	0.287059	-4.90664
5	65025001	65125000	0.211586	0.25343	0.456053	0.339062	0.138563	0.279739	7.53575	0.251401	-6.42514
5	65050001	65150000	0.243817	0.245745	0.488321	0.390426	0.145829	0.302827	8.49913	0.21505	-7.97316
5	65075001	65175000	0.227307	0.209637	0.432151	0.370604	0.10972	0.269884	7.12456	0.236636	-7.05392
5	65100001	65200000	0.244573	0.201567	0.374989	0.344277	0.0911016	0.251302	6.34921	0.255856	-6.23543
5	65200001	65300000	0.255301	0.243724	0.337484	0.284292	0.142949	0.25275	6.40964	0.291208	-4.72997
6	95550001	95650000	0.287583	0.273883	0.349292	0.343566	0.118543	0.274574	7.32023	0.155471	-10.5103
6	95575001	95675000	0.288762	0.24931	0.33462	0.323403	0.101074	0.259434	6.68851	0.172287	-9.79421
6	95900001	96000000	0.224984	0.163432	0.22953	0.244961	0.22031	0.216643	4.90309	0.309517	-3.95029
6	95925001	96025000	0.211178	0.171815	0.228782	0.208288	0.236763	0.211365	4.68285	0.304249	-4.17462
6	95950001	96050000	0.190518	0.168498	0.204232	0.198204	0.223474	0.196985	4.08284	0.305886	-4.1049
9	29925001	30025000	0.229727	0.105378	0.241357	0.251408	0.183362	0.202246	4.30236	0.309457	-3.95281
10	5375001	5475000	0.217688	0.241666	0.239888	0.222015	0.23478	0.231208	5.51078	0.306905	-4.06149
11	28275001	28375000	0.318923	0.177895	0.194419	0.219099	0.269692	0.236006	5.71098	0.305045	-4.14073
11	28300001	28400000	0.317853	0.202098	0.204229	0.247294	0.282661	0.250827	6.32939	0.300654	-4.32771
12	66550001	66650000	0.221796	0.218119	0.229209	0.161832	0.152232	0.196638	4.06835	0.307721	-4.02676
13	40225001	40325000	0.193962	0.221994	0.226623	0.348423	0.158011	0.229803	5.45215	0.3033	-4.21503
16	26025001	26125000	0.312899	0.162806	0.167935	0.327392	0.193411	0.232889	5.58092	0.288175	-4.85912
16	26050001	26150000	0.230276	0.168569	0.155564	0.286073	0.172425	0.202581	4.31635	0.286086	-4.94807
16	37775001	37875000	0.0479973	0.26876	0.230744	0.169948	0.26275	0.19604	4.0434	0.302912	-4.23155
16	37800001	37900000	0.0487789	0.267391	0.253359	0.183811	0.289346	0.208537	4.56485	0.306587	-4.07506
16	37825001	37925000	0.0587149	0.279688	0.271571	0.2233	0.305722	0.227799	5.36857	0.298342	-4.42614
20	38825001	38925000	0.206232	0.318533	0.312033	0.272122	0.22977	0.267738	7.03502	0.30953	-3.94973
